# Supplementary material for: Engineering of Cas12a nuclease variants with enhanced genome-editing specificity
Source: PLoS Biol. 2024 Mar 14;22(3):e3002514. doi: 10.1371/journal.pbio.3002514 (PMC10965058; doi:10.1371/journal.pbio.3002514)
Supplement: S1 Data — (XLSX) [file pbio.3002514.s022.xlsx]

## Sheet: Fig.1B
EGFP fully matched	AsCas12a WT	S186A	R301A	T315A	Q1014A	S186A/R301A	S186A/T315A	S186A/Q1014A	R301A/T315A	R301A/Q1014A	T315A/Q1014A	S186A/R301A/T315A	S186A/R301A/Q1014A	R186A/T315A/Q1014A	R301A/T315A/Q1014A	S186A/R301A/T315A/Q1014A
	0.709524	0.714286	0.657143	0.67619	0.642857	0.685714	0.757143	0.661905	0.7	0.695238	0.67619	0.619048	0.690476	0.685714	0.67619	0.709524	(%)
	0.714286	0.7	0.67619	0.685714	0.67619	0.685714	0.738095	0.647619	0.704762	0.709524	0.690476	0.685714	0.685714	0.7	0.628571	0.661905
	0.714286	0.67619	0.647619	0.666667	0.671429	0.661905	0.714286	0.666667	0.661905	0.709524	0.685714	0.671429	0.685714	0.680952	0.657143	0.671429
15&16 mismatch	AsCas12a WT	S186A	R301A	T315A	Q1014A	S186A/R301A	S186A/T315A	S186A/Q1014A	R301A/T315A	R301A/Q1014A	T315A/Q1014A	S186A/R301A/T315A	S186A/R301A/Q1014A	R186A/T315A/Q1014A	R301A/T315A/Q1014A	S186A/R301A/T315A/Q1014A
	0.145	0.11429	0.167742	0.188889	0.055556	0.147651	0.125714	0.083333	0.099045	0.11333	0.0375	0.050562	0.031646	0.02994	0.02	0.030909	(%)
	0.165	0.083956	0.193548	0.155556	0.094444	0.120671	0.085714	0.119048	0.062949	0.109048	0.075	0.061798	0.018987	0.05988	0.033333	0.021212
16&17 mismatch	AsCas12a WT	S186A	R301A	T315A	Q1014A	S186A/R301A	S186A/T315A	S186A/Q1014A	R301A/T315A	R301A/Q1014A	T315A/Q1014A	S186A/R301A/T315A	S186A/R301A/Q1014A	R186A/T315A/Q1014A	R301A/T315A/Q1014A	S186A/R301A/T315A/Q1014A
	0.084906	0.076056	0.036496	0.065934	0.09	0.09	0.034286	0.024	0.055	0.03	0.029167	0.0290204	0.038793	0.069124	0.023	0.010268	(%)
	0.056604	0.067606	0.044599	0.052967	0.085	0.1	0.029048	0.025	0.07	0.025	0.040833	0.045918	0.034483	0.050691	0.013	0.010714
17&18 mismatch	AsCas12a WT	S186A	R301A	T315A	Q1014A	S186A/R301A	S186A/T315A	S186A/Q1014A	R301A/T315A	R301A/Q1014A	T315A/Q1014A	S186A/R301A/T315A	S186A/R301A/Q1014A	R186A/T315A/Q1014A	R301A/T315A/Q1014A	S186A/R301A/T315A/Q1014A
	0.25	0.208791	0.212903	0.255556	0.161111	0.107383	0.208571	0.14881	0.141243	0.14881	0.1875	0.141573	0.08962	0.139521	0.066667	0.024242	(%)
	0.235	0.247253	0.156129	0.244444	0.188889	0.14094	0.212857	0.10119	0.135593	0.14119	0.125	0.186517	0.158228	0.121557	0.133333	0.066667
18&19 mismatch	AsCas12a WT	S186A	R301A	T315A	Q1014A	S186A/R301A	S186A/T315A	S186A/Q1014A	R301A/T315A	R301A/Q1014A	T315A/Q1014A	S186A/R301A/T315A	S186A/R301A/Q1014A	R186A/T315A/Q1014A	R301A/T315A/Q1014A	S186A/R301A/T315A/Q1014A
	0.273585	0.133803	0.255474	0.104396	0.185	0.15	0.109524	0.065	0.05	0.064	0.04667	0.071429	0.034483	0.062166	0.07	0.0455	(%)
	0.339623	0.225352	0.224088	0.175824	0.2	0.185	0.080952	0.075	0.05	0.073	0.041667	0.030612	0.051724	0.104424	0.025	0.0425
	0.311321	0.225352		0.175824	0.2	0.245	0.085714	0.075	0.1	0.075		0.030612
19&20 mismatch	AsCas12a WT	S186A	R301A	T315A	Q1014A	S186A/R301A	S186A/T315A	S186A/Q1014A	R301A/T315A	R301A/Q1014A	T315A/Q1014A	S186A/R301A/T315A	S186A/R301A/Q1014A	R186A/T315A/Q1014A	R301A/T315A/Q1014A	S186A/R301A/T315A/Q1014A
	0.46	0.346154	0.283871	0.255556	0.308889	0.295302	0.297143	0.285714	0.214689	0.285714	0.2625	0.252809	0.14557	0.155689	0.106667	0.030303	(%)
	0.45	0.384615	0.270968	0.25	0.338889	0.255034	0.337143	0.297619	0.19774	0.297619	0.1375	0.191011	0.107595	0.121557	0.066667	0.0382
	0.47	0.434066				0.328859	0.222857	0.244048	0.180791	0.244048	0.2125	0.157303	0.050633
20&21 mismatch	AsCas12a WT	S186A	R301A	T315A	Q1014A	S186A/R301A	S186A/T315A	S186A/Q1014A	R301A/T315A	R301A/Q1014A	T315A/Q1014A	S186A/R301A/T315A	S186A/R301A/Q1014A	R186A/T315A/Q1014A	R301A/T315A/Q1014A	S186A/R301A/T315A/Q1014A
	0.514151	0.288732	0.328467	0.357143	0.475	0.41	0.452381	0.465	0.415	0.465	0.358333	0.25	0.353448	0.351613	0.272321	0.12	(%)
	0.54717	0.394366	0.423358	0.450549	0.44	0.475	0.433333	0.52	0.44	0.52	0.395833	0.392857	0.310345	0.370046	0.28125	0.21
	0.570755	0.415493	0.255474	0.307692	0.37	0.435	0.471429	0.555	0.555	0.555	0.420833	0.392857	0.310345	0.388479	0.254464	0.215
21&22 mismatch	AsCas12a WT	S186A	R301A	T315A	Q1014A	S186A/R301A	S186A/T315A	S186A/Q1014A	R301A/T315A	R301A/Q1014A	T315A/Q1014A	S186A/R301A/T315A	S186A/R301A/Q1014A	R186A/T315A/Q1014A	R301A/T315A/Q1014A	S186A/R301A/T315A/Q1014A
	0.685	0.620879	0.529032	0.622222	0.622222	0.563758	0.617143	0.547619	0.59887	0.547619	0.4375	0.410112	0.5	0.461078	0.44	0.374545	(%)
	0.68	0.648352	0.529032	0.622222	0.622222	0.550336	0.571429	0.642857	0.661017	0.642857	0.4625	0.44382	0.518987	0.419162	0.45	0.38697
	0.725	0.620879	0.516129	0.6	0.588889	0.503356					0.46875			0.419162
22&23 mismatch	AsCas12a WT	S186A	R301A	T315A	Q1014A	S186A/R301A	S186A/T315A	S186A/Q1014A	R301A/T315A	R301A/Q1014A	T315A/Q1014A	S186A/R301A/T315A	S186A/R301A/Q1014A	R186A/T315A/Q1014A	R301A/T315A/Q1014A	S186A/R301A/T315A/Q1014A
	0.740566	0.709821	0.547445	0.653846	0.695	0.645	0.757143	0.695	0.74	0.695	0.6875	0.693878	0.706897	0.700461	0.615	0.570423	(%)
	0.745283	0.696429	0.589051	0.659341	0.66	0.65	0.752381	0.715	0.74	0.715	0.7125	0.69898	0.719828	0.718894	0.625	0.56338
	0.75	0.691964		0.620879	0.655	0.64	0.757143	0.71	0.735	0.71	0.679167	0.688776	0.702586	0.723502	0.63	0.633803

## Sheet: Fig. 1C
	AAVS(TTTG)	CCR5-1(TTTC)	CCR5-2(TTTG)	DNMT1-1(TTTC)	DNMT1-2(TTTC)	EMX1(TTTG)	RPL32P3(TTTG)
Con	0	0	0	0	0	0	0	(%)
AsCas12a WT	36.178	36.8988	47.0869	40.3625	33.9682	21.6846	34.0987
S186A	35.6996	36.3517	46.3966	40.4067	38.4343	22.5928	35.5594
R301A	40.8808	34.779	45.7038	40.9341	37.7756	23.2025	34.4303
T315A	39.421	35.9674	45.2271	40.6774	35.9641	23.3569	34.304
Q1014A	37.3097	34.323	44.9847	40.7147	38.5509	23.2771	34.193
S186A/R301A	44.5755	39.778	44.3824	30.2191	25.9833	19.0415	36.6096
S186A/T315A	37.1588	38.989	45.2371	36.5886	25.7743	19.6541	36.8387
S186A/Q1014A	39.0231	39.7505	45.1854	36.7976	26.096	19.2479	35.5413
R301A/T315A	38.1043	38.993	44.1179	36.3975	26.1213	17.8912	36.1695
R301A/Q1014A	39.6612	38.1707	46.6757	30.1659	25.5598	18.2592	34.0757
T315A/Q1014A	39.1371	32.0542	48.0812	28.7423	26.2321	16.5451	35.1381
S186A/R301A/T315A	37.9065	37.0114	48.4861	28.0836	39.8304	17.2469	35.0552
S186A/R301A/Q1014A	37.6395	38.436	51.1335	28.6489	40.4467	15.5209	34.6762
R186A/T315A/Q1014A	37.9923	38.0354	48.8791	27.2803	40.9388	16.6633	33.7457
R301A/T315A/Q1014A	37.0326	38.1716	49.3474	28.7413	38.6033	17.3717	35.4747

## Sheet: Fig.1
	AAVS		CCR5 target1		CCR5 target2		DNMT1 target1		DNMT1 target2		EMX1		FANCF target1		FANCF target2		HBB target1		HBB target2		VEGFA target1		VEGFA target2		B2M		CTLA4		PD1
	AsCas12a WT	AsCas12-4m	AsCas12a WT	AsCas12-4m	AsCas12a WT	AsCas12-4m	AsCas12a WT	AsCas12-4m	AsCas12a WT	AsCas12-4m	AsCas12a WT	AsCas12-4m	AsCas12a WT	AsCas12-4m	AsCas12a WT	AsCas12-4m	AsCas12a WT	AsCas12-4m	AsCas12a WT	AsCas12-4m	AsCas12a WT	AsCas12-4m	AsCas12a WT	AsCas12-4m	AsCas12a WT	AsCas12-4m	AsCas12a WT	AsCas12-4m	AsCas12a WT	AsCas12-4m	(%)
	41.4069	39.4095	35.6102	36.3026	43.9797	43.7563	58.6964	58.2844	50.0787	48.4667	37.1574	35.8443	3.86961	5.36817	0	0	23.7204	22.2487	10	9	25.3947	18.0036	20.6824	28.5605	28.2897	32.1113	33.049	33.4509	53.4706	54.9023
	35.0623	32.0525	23.5922	30.8995	47.2388	55.2769	54.9433	52.7281	55.7717	56.262	24.5578	24.3687	4.01578	6.19805	0	0	25.4277	27.825	3	2	32.0087	32.3548	38.3783	25.2837	42.6383	40.3874	39.3628	36.8937	60.0376	48.3746
	32.2811	35.8577	23.4586	37.8374	51.2283	59.9232	61.2979	49.4872	41.6168	43.6561	25.951	29.4727	4.53792	4.52573	0	0	23.1726	25.8465	4	4	29.2784	31.0037	24.3846	35.4628	45.3846	45.4004	37.7347	35.3746	51.7638	51.1528

## Sheet: Fig.2
AsCas12aWT/CFTR crRNA	fully matched	1mismtch	2mismtch	3mismtch	4mismtch	5mismtch	6mismtch	7mismtch	8mismtch	9mismtch	10mismtch	11mismtch	12mismtch	13mismtch	14mismtch	15mismtch	16mismtch	17mismtch	18mismtch	19mismtch	20mismtch	21mismtch	22mismtch	23mismtch
	42.8006	0	13.9535	7.26512	14.8631	0	7.09783	13.8525	0	6.03252	27.2062	6.90912	0	6.07599	10.3474	5.10899	4.98723	7.5342	13.2487	16.3115	49.9843	68.7542	48.1395	47.8618	(%)
	43.5764	0	19.4436	7.23339	13.4344	0	8.466	13.8448	0	6.11478	32.7516	6.66065	0	7.11388	14.8563	6.6279	6.72339	7.66189	14.6386	16.5032	50.2535	69.3483	48.611	49.3628
	42.0408	0	18.5033	7.63729	11.4543	0	9.08467	13.5196	0	5.07519	28.2203	6.92562	0	7.23133	14.0482	6.35	5.89126	6.1387	11.9894	13.2765	49.8026	67.5617	47.0616	47.4061
AsCas12a-4m/CFTR crRNA	fully matched	1mismtch	2mismtch	3mismtch	4mismtch	5mismtch	6mismtch	7mismtch	8mismtch	9mismtch	10mismtch	11mismtch	12mismtch	13mismtch	14mismtch	15mismtch	16mismtch	17mismtch	18mismtch	19mismtch	20mismtch	21mismtch	22mismtch	23mismtch
	55.4256	0	0	0	0	0	0	0	0	0	0	0	0	0	0	0	0	0	0	0		63.1335		39.0132	(%)
	54.57	0	0	0	0	0	0	0	0	0	0	0	0	0	0	0	0	0	0	0	17.9554	55.9793	35.8443	37.2824
	46.6875	0	0	0	0	0	0	0	0	0	0	0	0	0	0	0	0	0	0	0	15.2934	59.5584	39.3522	33.0503
AsCas12aWT/CFTR crRNA	fully matched	1&2mismtch	3&4mismtch	5&6mismtch	7&8mismtch	9&10mismtch	11&12mismtch	13&14mismtch	15&16mismtch	17&18mismtch	19&20mismtch	21&22mismtch
	39.8012	0	0	0	0	0	0	0	0	67.3273	4.71061	40.8539	(%)
	36.193	0	0	0	0	0	0	0	0	67.3679	7.70691	39.3207
	37.8098	0	0	0	0	0	0	0	0	68.4299	7.114	42.2989
AsCas12a-4m/CFTR crRNA	fully matched	1&2mismtch	3&4mismtch	5&6mismtch	7&8mismtch	9&10mismtch	11&12mismtch	13&14mismtch	15&16mismtch	17&18mismtch	19&20mismtch	21&22mismtch
	44.3313	0	0	0	0	0	0	0	0	45.9357	0	27.5217	(%)
	41.3311	0	0	0	0	0	0	0	0	51.8022	0	28.8634
	49.4233	0	0	0	0	0	0	0	0	51.193	0	28.3875
AsCas12aWT/B2M crRNA	fully matched	1mismtch	2mismtch	3mismtch	4mismtch	5mismtch	6mismtch	7mismtch	8mismtch	9mismtch	10mismtch	11mismtch	12mismtch	13mismtch	14mismtch	15mismtch	16mismtch	17mismtch	18mismtch	19mismtch	20mismtch	21mismtch	22mismtch	23mismtch
	37.2496	8.49012	0	0	0	0	0	0	7.71149	28.5866	7.29734	19.5164	0	9.22129	10.5993	23.9704	28.162	0	33.5324	31.9127	21.9129	39.6551	25.6516	32.214	(%)
	32.7627	7.82921	0	0	0	0	0	0	6.19431	23.7495	6.59946	12.6651	0	7.97482	8.67425	13.7987	19.9926	0	21.628	22.8427	25.5832	36.607	30.4205	35.8263
AsCas12a-4m/B2M crRNA	fully matched	1mismtch	2mismtch	3mismtch	4mismtch	5mismtch	6mismtch	7mismtch	8mismtch	9mismtch	10mismtch	11mismtch	12mismtch	13mismtch	14mismtch	15mismtch	16mismtch	17mismtch	18mismtch	19mismtch	20mismtch	21mismtch	22mismtch	23mismtch
	27.5994	0	0	0	0	0	0	0	0	0	0	0	0	0	0	0	0	0	0	0	18.0335	19.4936	25.677	19.6477	(%)
	0	0	0	0	0	0	0	0	0	0	0	0	0	0	0	0	0	0	13.8244	31.1985	28.9929	26.7788
AsCas12aWT/B2M crRNA	fully matched	1&2mismtch	3&4mismtch	5&6mismtch	7&8mismtch	9&10mismtch	11&12mismtch	13&14mismtch	15&16mismtch	17&18mismtch	19&20mismtch	21&22mismtch
	36.5762	0	0	0	0	8.86463	0	0	0	0	27.4841	27.6387	(%)
	36.4524	0	0	0	0	15.0492	0	0	0	0	27.3405	34.2988
AsCas12a-4m/B2M crRNA	fully matched	1&2mismtch	3&4mismtch	5&6mismtch	7&8mismtch	9&10mismtch	11&12mismtch	13&14mismtch	15&16mismtch	17&18mismtch	19&20mismtch	21&22mismtch
	34.0147	0	0	0	0	0	0	0	0	0	0	18.9495	(%)
	33.5009	0	0	0	0	0	0	0	0	0	0	18.889
	32.6276	0	0	0	0	0	0	0	0	0	0	19.1906

## Sheet: Fig.3
	VEGFA TTTG1		VEGFA TTTG2		B2M TTTA		PD1 TTTA		CTLA4 TTTC
	enAsHF1	enAsHF1-4m		enAsHF1	enAsHF1	enAsHF1-4m	enAsHF1	enAsHF1-4m	enAsHF1	enAsHF1-4m
	25.23	23.98	25.24	23.24	35.61	31.34	45.81	41.89	30.13	32.97	(%)
	22.12	22.43	26.12	25.68	33.76	35.37	44.66	44.46	29.34	29.36
	VEGFA TTTG1		VEGFA TTTG2		B2M TTTA		PD1 TTTA		CTLA4 TTTC
	AsRVR	AsRVR-4m	AsRVR	AsRVR-4m	AsRVR	AsRVR-4m	AsRVR	AsRVR-4m	AsRVR	AsRVR-4m
	24.655	24.11	25.54	23.76	33.67	31.38	43.89	41.86	34.13	32.33	(%)
	22.87	22.34	26.67	24.88	33.76	35.45	44.6	44.45	30.34	29.24
	CFTR TTCC		CFTR TTCA		DNMT1 GTTA		DNMT1 CTTA2		DNMT1 CTTA1		DNMT1 GTCA
	enAsHF1	enAsHF1-4m		enAsHF1	enAsHF1	enAsHF1-4m	enAsHF1	enAsHF1-4m	enAsHF1	enAsHF1-4m	enAsHF1	enAsHF1-4m	(%)
	42.3456	44.4054	13.5095	16.8564	17.0173	14.2191	15.2383	15.9627	0	0	13.4762	14.9938
	46.6486	47.7152	13.6974	14.7581	17.7698	13.6672	15.4027	16.3488	0	0	13.0287	15.9671
	CFTR TTCC		CFTR TTCA		CTLA4 TATG1		CTLA4 TATG2		CTLA4 TATC1		CTLA4 TATC2
	AsRVR	AsRVR-4m	AsRVR	AsRVR-4m	AsRVR	AsRVR-4m	AsRVR	AsRVR-4m	AsRVR	AsRVR-4m	AsRVR	AsRVR-4m	(%)
	18.9922	13.6154	25.565	25.6161	29.8539	31.5028	33.1665	34.4461	33.7724	22.2152	25.6438	22.2152
	19.1095	16.3354	26.731	28.5554	28.0578	35.132	32.3679	39.3198	32.5466	22.885	25.1365	22.885
enAsHF1/CFTR crRNA	fully matched	1mismtch	2mismtch	3mismtch	4mismtch	5mismtch	6mismtch	7mismtch	8mismtch	9mismtch	10mismtch	11mismtch	12mismtch	13mismtch	14mismtch	15mismtch	16mismtch	17mismtch	18mismtch	19mismtch	20mismtch	21mismtch	22mismtch	23mismtch
	55.3839	0	33.2632	16.1195	23.4074	0	1.18029	11.1829	0	0	26.4327	0	0	0	0	0	1.18833	20.2108	16.9571	0.155376	29.1902	30.9169	35.0405	53.8328	(%)
	55.5259	0	35.5251	25.6451	32.9599	0	1.78141	19.1887	0	0	40.7396	0	0	0	0	0	1.35072	26.0599	20.4712	1.16541	43.3408	46.8988	49.729	53.5042
	55.2422	0	27.0488	19.2911	38.1729	0	0	16.0412	0	0	38.7074	0	0	0	0	0	0.442899	18.6793	16.3024	1.23247	42.5271	45.2304	49.0104	54.282
enAsHF1-4m/CFTR crRNA	fully matched	1mismtch	2mismtch	3mismtch	4mismtch	5mismtch	6mismtch	7mismtch	8mismtch	9mismtch	10mismtch	11mismtch	12mismtch	13mismtch	14mismtch	15mismtch	16mismtch	17mismtch	18mismtch	19mismtch	20mismtch	21mismtch	22mismtch	23mismtch
	44.4888	0	0	0	0	0	0	0	0	0	0	0	0	0	0	0	0	0	0	0	1.32075	51.7683	48.3021	42.3306	(%)
	50.5499	0	0	0	0	0	0	0	0	0	0	0	0	0	0	0	0	1.2	0	0	0.295466	46.5651	45.1954	49.8717
	52.9311	0	0	0	0	0	0	0	0	0	0	0	0	0	0	0	0	0.915935	0	0	1.05198	56.9692	56.874	51.9731
AsRVR/CFTR crRNA	fully matched	1mismtch	2mismtch	3mismtch	4mismtch	5mismtch	6mismtch	7mismtch	8mismtch	9mismtch	10mismtch	11mismtch	12mismtch	13mismtch	14mismtch	15mismtch	16mismtch	17mismtch	18mismtch	19mismtch	20mismtch	21mismtch	22mismtch	23mismtch
	43.2347	0	26.06	0	15.1426	0	23.1798	23.7637	0	3.62121	40.1602	2.15782	0	0.057277	29.7502	2.61818	3.54871	2.80028	23.8581	22.8046	15.2122	50.9915	40.8328	45.3102	(%)
	53.0958	0	18.7146	6.55127	16.6508	0	14.0573	18.6849	0	4.07361	37.4089	5.89004	0	0.462724	22.2221	4.84006	2.29364	3.74921	19.1893	20.6797	5.44115	64.5335	53.6319	51.9697
	53.6264	0	19.6073	7.52596	18.166	0	14.5715	19.8947	0	3.1321	36.9721	6.77862	0	0.823384	24.1047	3.87962	2.32801	2.12121	22.5626	20.962	5.05922	63.8172	53.2719	52.1282
AsRVR-4m/CFTR crRNA	fully matched	1mismtch	2mismtch	3mismtch	4mismtch	5mismtch	6mismtch	7mismtch	8mismtch	9mismtch	10mismtch	11mismtch	12mismtch	13mismtch	14mismtch	15mismtch	16mismtch	17mismtch	18mismtch	19mismtch	20mismtch	21mismtch	22mismtch	23mismtch
	54.3522	0	0	0	0	0	0	0	0	0	0	0	0	0	0	0	0	0	0	0	37.8222	51.5042	47.9723	52.3823	(%)
	53.862	0	0	0	0	0	0	0	0	0	0	0	0	0	0	0	0	0	0	0	37.4294	51.5527	47.2	52.5526

## Sheet: Fig.4
		AsCas12a WT/EGFP crRNA
	mismatch	15	16	17	18	19	20	21	22	23
	14	0.05	0.1	0.1	0.2	0.12	0.225	0.125	0.21	0.225
	15	0	0.125	0.115	0.18	0.07	0.095	0.14	0.275	0.33
	16	0	0	0.05	0.095	0.2	0.1	0.25	0.325	0.425
	17	0	0	0	0.075	0.1	0.295	0.15	0.3	0.45
	18	0	0	0	0	0.32	0.35	0.525	0.665	0.59
	19	0	0	0	0	0	0.35	0.335	0.575	0.635
	20	0	0	0	0	0	0	0.5	0.3	0.625
	21	0	0	0	0	0	0	0	0.625	0.73
	22	0	0	0	0	0	0	0	0	0.7
	23	0	0	0	0	0	0	0	0	1
		AsCas12a-4m/EGFP crRNA
	mismatch	15	16	17	18	19	20	21	22	23
	14	0.02	0.03	0.01	0.005	0.035	0.11	0.1	0.105	0.1
	15	0	0.045	0.015	0.035	0.065	0.095	0.095	0.1	0.025
	16	0	0	0	0.03	0.02	0.1	0.015	0.15	0.25
	17	0	0	0	0	0.05	0.17	0.04	0.1	0.1
	18	0	0	0	0	0.135	0.16	0.15	0.29	0.2
	19	0	0	0	0	0	0.155	0.24	0.25	0.225
	20	0	0	0	0	0	0	0.3	0.125	0.35
	21	0	0	0	0	0	0	0	0.525	0.65
	22	0	0	0	0	0	0	0	0	0.625
	23	0	0	0	0	0	0	0	0	1
		AsCas12a WT/RPL32P3							AsCas12a-4m/RPL32P3
		on target	off1	off2	off3	off4			on target	off1	off2	off3	off4
		36	42.3	40	23	35.5	(%)		42	25	17.2	0	0	(%)
		37	39	39	25	33			43	26	16.8	0	0

## Sheet: Fig.5
RPL32P3 site	As	4m	Q	S	K	QS	QK	SK	QSK
On	35	30	30	35	27	14	21	19	10	(%)
Off1	20	17	2	12	2	0	0	11	0
Off2	30	20	2	15	2.5	0	0	9	0
Off3	11	0	0	0	0	0	0	0	0
Off4	13	0	0	0	0	0	0	0	0
	RPL32P3 off sites
As	204
As4m	58
As4m+K	37
As4m+Q	50
SIPRa off sites
As	4m	4m-K	4m-Q
49	9	3	7
	SIPRa
	on target	off target at PAM distal sequence(16 to 23)	off target at other position
As	6.7	73	20	(%)
4m	22	74	3.8
K	45	55	0
Q	20	79	0.7
	PPP1R13L
mismatches	0	1	2	3	4	5	6	7
As	41.9263	31.4376	21.4061	4.51558	0.200057	0	0.085739	0.171478	(%)
As ultra	16.4157	36.7093	37.3871	8.27058	0.978916	0.037651	0	0.037651
As 5m	91.7688	6.21716	1.75131	0	0	0	0	0
As plus	20.6392	51.905	23.4922	3.90935	0	0.018057	0.036114	0
	PPP1R13L off site number
mismatches	1	2	3	4	5	6	7	8
As	15	20	11	1	0	1	1	3
As ultra	15	56	22	6	1	0	1	2
As 5m	6	1	0	0	0	0	0	1
As plus	13	23	9	0	1	2	0	0
site3 off site number							site2 off site number							site5 off site number							site6 off site number							site4 off site number
As	ultra	5m	plus	sf	sp		As	ultra	5m	plus	sf	sp		As	ultra	5m	plus	sf	sp		As	ultra	5m	plus	sf	sp		As	ultra	5m	plus	sf	sp
15	36	4	10	8	178		43	60	5	30	12	20		4	8	2	5	11	1320		5	6	2	6	2	58		54	104	9	49	5	47

## Sheet: Fig.6
	WT AsCas12	Fg.6B	HyperFi-AsCas12			off a/b	As WT	0.09594		0.03288		off a/b							off c
Force	Time	Extension	Time	Extension			Hyper Fi-As		0.3004	0.05113		State1	As WT	23.6176		6.11152			State1	As WT	70.46		7.06802
5.00472	0.01	363.988	0.92	356.288									Hyper Fi-As		0.00278	0.00275				Hyper Fi-As		0.59836	0.39014
5.00472	0.02	364.512	0.9238	359.962		off c	As WT	0.30709		0.04933
5.00472	0.0314	364.25	0.958	360.137			Hyper Fi-As		0.54235	0.05708		State2	As WT	84.8694		6.54578			State2	As WT	11.3813		2.73729
5.00472	0.0417	368.1	0.9634	361.275									Hyper Fi-As		83.8035	6.14613				Hyper Fi-As		54.3314	6.82707
5.00472	0.0507	367.4	0.9716	361.712		on	As WT	0.05422		0.03082
5.00472	0.0603	365.65	0.9759	357.6			Hyper Fi-As		0.10234	0.04108		State3	As WT	11.513		3.94553			State3	As WT	36.8504		5.92011
5.00472	0.0702	363.025	0.981	353.663		Fig.6D							Hyper Fi-As		36.0483	6.13591				Hyper Fi-As		65.0815	6.85002
5.00472	0.0806	358.125	0.9862	353.663								Fig.6E
5.00472	0.0922	363.113	0.9902	357.512
5.00472	0.1005	358.475	1.0002	363.2
5.00472	0.1116	361.45	1.01	360.05
5.00472	0.1207	361.8	1.0249	360.575
5.00472	0.1309	363.2	1.0302	355.413
5.00472	0.1416	362.762	1.0399	355.675
5.00472	0.1515	367.312	1.0501	357.512
5.00472	0.1611	361.363	1.0597	360.837
5.00472	0.1709	365.3	1.0701	360.488
5.00472	0.1809	366.175	1.082	360.663
5.00472	0.1913	366.438	1.0905	363.288
5.00472	0.2009	361.45	1.102	368.012
5.00472	0.2116	363.2	1.1117	365.387
5.00472	0.2213	365.3	1.1208	364.425
5.00472	0.2315	364.688	1.1319	367.137
5.00472	0.2413	364.95	1.1406	361.712
5.00472	0.2513	369.238	1.1521	369.5
5.00472	0.2611	364.337	1.1607	366.087
5.00472	0.2716	366.875	1.1712	368.012
5.00472	0.2819	360.663	1.1809	367.4
5.00472	0.2916	361.363	1.1916	365.65
5.00472	0.3016	361.275	1.2009	367.925
5.00472	0.3119	357.163	1.2117	359.613
5.00472	0.3214	359.613	1.2208	364.688
5.00472	0.3315	352	1.2315	367.663
5.00472	0.342	353.837	1.2416	367.837
5.00472	0.352	357.163	1.2509	362.938
5.00472	0.3631	363.462	1.2611	364.775
5.00472	0.3717	363.637	1.271	360.837
5.00472	0.3827	365.562	1.2812	366.262
5.00472	0.3927	364.775	1.2913	364.425
5.00472	0.4022	363.725	1.3013	360.663
5.00472	0.4285	365.913	1.3116	362.325
5.00472	0.4345	359.7	1.3217	364.6
5.00472	0.4407	359.7	1.3313	361.363
5.00472	0.4454	363.025	1.342	363.988
5.00472	0.4529	360.137	1.3516	362.238
5.00472	0.4624	357.95	1.362	365.738
5.00472	0.4731	366	1.3722	363.812
5.00472	0.4826	361.188	1.3821	365.65
5.00472	0.4928	366.7	1.3922	366.962
5.00472	0.5029	366.875	1.4028	367.575
5.00472	0.5139	363.812	1.412	372.65
5.00472	0.523	364.688	1.4218	368.975
5.00472	0.534	366.087	1.4318	365.3
5.00472	0.5431	367.488	1.4428	367.225
5.00472	0.5541	359	1.4519	368.012
5.00472	0.5625	363.9	1.4622	367.137
5.00472	0.5734	361.012	1.4722	371.075
5.00472	0.5833	361.538	1.4828	362.413
5.00472	0.5932	368.887	1.5117	366.875
5.00472	0.6032	365.038	1.5157	363.462
5.00472	0.6134	366.525	1.5196	363.462
5.00472	0.6234	364.512	1.5235	357.25
5.00472	0.6334	365.65	1.5319	371.163
5.00472	0.6435	362.325	1.5423	366.087
5.00472	0.6535	360.75	1.5524	369.587
5.00472	0.6636	364.688	1.5629	366
5.00472	0.6734	365.825	1.5918	363.113
5.00472	0.6843	367.575	1.5961	359.7
5.00472	0.6942	360.137	1.6003	360.4
5.00472	0.7044	369.15	1.6062	363.55
5.00472	0.7145	367.05	1.6128	364.512
5.00472	0.7241	366.087	1.6228	356.988
5.00472	0.7341	365.475	1.6342	364.425
5.00472	0.7443	364.25	1.6468	366.35
5.00472	0.7535	366.875	1.6876	363.988
5.00472	0.7638	365.387	1.6976	364.775
5.00472	0.7742	361.538	1.714	368.538
5.00472	0.7838	365.65	1.7178	364.688
5.00472	0.7944	368.012	1.7221	364.688
5.00472	0.8043	367.4	1.7258	360.925
5.00472	0.8154	363.113	1.7302	360.925
5.00472	0.826	356.988	1.7339	361.363
5.00472	0.8342	361.538	1.7386	361.363
5.00472	0.8441	355.5	1.7469	365.125
5.00472	0.8549	362.238	1.7675	362.85
5.00472	0.8647	357.512	1.7721	366.788
5.00472	0.8747	366.962	1.7757	365.038
5.00472	0.8844	360.225	1.7833	368.8
5.00472	0.8957	366.788	1.7931	361.8
5.00472	0.9044	367.575	1.8039	358.038
5.00472	0.9163	362.325	1.8139	358.3
5.00472	0.9256	361.887	1.8236	362.413
5.00472	0.9353	367.225	1.8347	364.775
5.00472	0.9449	368.275	1.8448	361.363
5.00472	0.9547	367.225	1.8542	361.975
5.00472	0.9647	364.512	1.8642	366.175
5.00472	0.975	359.438	1.8741	367.75
5.00472	0.9849	365.125	1.8844	365.475
5.00472	0.9949	361.538	1.8941	366.175
5.00472	1.0072	360.663	1.904	365.3
5.00472	1.0151	357.25	1.9149	365.212
5.00472	1.0252	356.462	1.9248	369.5
5.00472	1.0356	355.325	1.9345	364.95
5.00472	1.0455	360.75	1.9453	362.587
5.00472	1.0555	359.962	1.9555	361.712
5.00472	1.0674	364.688	1.9645	368.538
5.00472	1.0754	367.225	1.9746	360.837
5.00472	1.0856	365.562	1.9849	364.163
5.00472	1.0959	361.45	1.9944	358.3
5.00472	1.1057	362.938	2.0051	359.7
5.00472	1.1171	363.288	2.0151	359.175
5.00472	1.1261	355.062	2.0257	360.137
5.00472	1.1359	358.212	2.0349	359.525
5.00472	1.1466	360.575	2.0461	365.475
5.00472	1.1567	359.262	2.0558	362.762
5.00472	1.1668	363.462	2.0654	367.225
5.00472	1.1758	368.538	2.0752	363.2
5.00472	1.1864	369.587	2.0855	368.538
5.00472	1.1959	357.337	2.0958	367.137
5.00472	1.2062	359.087	2.106	368.8
5.00472	1.2164	367.925	2.1159	366.087
5.00472	1.2263	369.062	2.1257	365.3
5.00472	1.2365	367.225	2.1363	360.837
5.00472	1.2468	361.188	2.1464	365.913
5.00472	1.272	360.4	2.1559	361.887
5.00472	1.2917	364.775	2.1658	368.363
5.00472	1.2964	362.587	2.1759	366.875
5.00472	1.3008	362.587	2.1856	361.8
5.00472	1.308	362.587	2.1955	358.913
5.00472	1.3145	362.587	2.2054	360.925
5.00472	1.3395	361.712	2.2158	368.45
5.00472	1.3459	362.85	2.2256	358.65
5.00472	1.3507	362.762	2.2359	362.062
5.00472	1.3563	362.762	2.2464	361.275
5.00472	1.3611	360.925	2.2559	360.925
5.00472	1.3673	361.712	2.2659	363.2
5.00472	1.3772	360.575	2.2762	366.962
5.00472	1.3871	367.663	2.2864	360.575
5.00472	1.3973	360.925	2.2975	361.012
5.00472	1.4077	364.688	2.3065	363.725
5.00472	1.4177	364.6	2.3161	366.875
5.00472	1.4281	358.738	2.3268	366.438
5.00472	1.438	359.962	2.3366	366.087
5.00472	1.4474	357.688	2.3467	361.975
5.00472	1.4579	358.212	2.3563	349.594
5.00472	1.4674	365.562	2.3668	354.887
5.00472	1.4792	360.225	2.3775	361.887
5.00472	1.4883	360.225	2.388	364.337
5.00472	1.4984	361.275	2.4232	367.137
5.00472	1.5098	364.95	2.4302	362.587
5.00472	1.5197	364.337	2.471	362.587
5.00472	1.5293	365.825	2.497	362.587
5.00472	1.5379	361.188	2.5191	356.55
5.00472	1.5493	367.05	2.5232	356.988
5.00472	1.5579	364.775	2.527	361.712
5.00472	1.568	358.65	2.5312	361.712
5.00472	1.5783	362.85	2.5358	361.712
5.00472	1.588	362.762	2.5403	361.538
5.00472	1.5987	361.275	2.5441	361.538
5.00472	1.6273	364.425	2.5486	363.462
5.00472	1.6321	366.087	2.5535	363.462
5.00472	1.6392	366.087	2.5579	367.488
5.00472	1.6445	367.225	2.5622	367.925
5.00472	1.6491	365.212	2.5672	367.925
5.00472	1.6587	360.225	2.5712	366.525
5.00472	1.6687	362.15	2.5751	366.087
5.00472	1.6786	356.988	2.5982	365.825
5.00472	1.7055	352.788	2.6019	366.35
5.00472	1.7234	363.375	2.6076	366.35
5.00472	1.7289	357.425	2.6114	364.337
5.00472	1.7339	357.425	2.6184	366.35
5.00472	1.746	359.438	2.628	364.25
5.00472	1.7506	361.975	2.6393	369.413
5.00472	1.7557	361.975	2.6492	365.212
5.00472	1.7604	356.375	2.6579	368.275
5.00472	1.7693	359.788	2.6679	363.288
5.00472	1.784	367.488	2.6792	366.175
5.00472	1.7896	359.35	2.6892	364.25
5.00472	1.799	364.25	2.6981	365.038
5.00472	1.8091	360.312	2.7082	365.387
5.00472	1.8192	362.5	2.7182	370.55
5.00472	1.8295	357.425	2.7289	368.188
5.00472	1.8396	362.938	2.7386	369.238
5.00472	1.8508	365.913	2.7485	363.9
5.00472	1.8596	365.038	2.7589	361.275
5.00472	1.8713	365.3	2.7686	361.1
5.00472	1.8793	366.875	2.7786	361.012
5.00472	1.8896	363.725	2.7887	363.025
5.00472	1.8998	361.887	2.7986	357.163
5.00472	1.9097	356.375	2.8088	364.163
5.00472	1.9197	356.025	2.8193	367.137
5.00472	1.9297	360.837	2.829	364.163
5.00472	1.9402	354.363	2.8389	357.163
5.00472	1.9502	365.212	2.849	362.675
5.00472	1.9717	360.137	2.859	366.788
5.00472	1.978	361.275	2.8694	369.938
5.00472	1.9829	358.125	2.8805	365.913
5.00472	1.9903	362.587	2.8896	361.712
5.00472	2.0005	362.238	2.9002	369.413
5.00472	2.0105	364.863	2.9093	360.225
5.00472	2.0205	361.8	2.9198	358.738
5.00472	2.03	359.962	2.9302	370.988
5.00472	2.0407	363.988	2.9397	361.45
5.00472	2.0508	364.075	2.9497	365.738
5.00472	2.0613	362.938	2.9599	363.812
5.00472	2.0707	361.625	2.9694	361.975
5.00472	2.0807	367.925	2.98	367.137
5.00472	2.0908	358.738	2.9898	361.012
5.00472	2.1007	368.45	2.9995	363.375
5.00472	2.139	362.675	3.0101	364.6
5.00472	2.1436	360.837	3.0198	366.262
5.00472	2.1482	360.837	3.03	366.875
5.00472	2.16	363.725	3.0399	368.45
5.00472	2.1646	357.95	3.0502	361.712
5.00472	2.1712	357.95	3.061	359.35
5.00472	2.1757	360.925	3.0702	357.95
5.00472	2.1818	362.675	3.0808	364.425
5.00472	2.1927	369.238	3.0911	363.988
5.00472	2.2025	365.825	3.1001	362.062
5.00472	2.211	365.738	3.1103	362.238
5.00472	2.2231	365.3	3.1213	356.288
5.00472	2.2313	362.85	3.1312	358.038
5.00472	2.2415	366.175	3.1409	361.363
5.00472	2.2528	363.9	3.1509	363.462
5.00472	2.2613	365.125	3.1617	358.738
5.00472	2.2712	365.562	3.1713	362.675
5.00472	2.283	362.238	3.181	367.05
5.00472	2.2916	369.413	3.1905	363.637
5.00472	2.3027	366.438	3.2009	360.75
5.00472	2.3475	361.538	3.2107	360.663
5.00472	2.3603	361.625	3.2219	365.825
5.00472	2.3649	359.7	3.2312	359.613
5.00472	2.3718	360.137	3.2418	361.275
5.00472	2.3763	358.65	3.2512	363.2
5.00472	2.3827	358.825	3.2616	362.587
5.00472	2.3872	361.1	3.2717	362.15
5.00472	2.3951	363.025	3.2818	362.675
5.00472	2.4011	363.025	3.292	364.425
5.00472	2.4076	362.413	3.3018	366.262
5.00472	2.4121	360.925	3.3138	363.637
5.00472	2.4229	362.85	3.3215	359.525
5.00472	2.4321	359.962	3.3328	362.062
5.00472	2.4428	357.075	3.3414	361.363
5.00472	2.4539	357.95	3.352	361.363
5.00472	2.4627	360.05	3.3623	359
5.00472	2.4729	366.438	3.3722	363.55
5.00472	2.4828	368.188	3.3815	363.9
5.00472	2.4941	362.413	3.3924	364.775
5.00472	2.5033	364.512	3.4022	361.625
5.00472	2.5142	360.488	3.4117	363.725
5.00472	2.5228	355.413	3.4228	363.725
5.00472	2.533	357.163	3.433	363.637
5.00472	2.543	363.637	3.442	363.637
5.00472	2.5609	364.163	3.4518	357.863
5.00472	2.5657	367.137	3.4619	363.812
5.00472	2.5729	360.4	3.4724	361.975
5.00472	2.5847	358.65	3.4834	359.7
5.00472	2.5933	361.275	3.4924	365.038
5.00472	2.6031	356.288	3.5025	362.413
5.00472	2.613	352.175	3.5128	363.2
5.00472	2.6236	361.45	3.5233	360.663
5.00472	2.6336	360.75	3.5339	359.175
5.00472	2.6438	360.225	3.5423	356.55
5.00472	2.6534	364.95	3.5522	364.512
5.00472	2.6637	365.212	3.5627	361.8
5.00472	2.6737	365.825	3.5724	360.05
5.00472	2.684	364.863	3.583	361.887
5.00472	2.6942	364.075	3.5937	360.4
5.00472	2.7045	357.6	3.6027	363.375
5.00472	2.7145	362.938	3.6127	363.637
5.00472	2.7244	368.363	3.6234	365.913
5.00472	2.7343	361.975	3.6348	368.625
5.00472	2.7447	358.913	3.6445	368.012
5.00472	2.7546	364.863	3.6545	365.562
5.00472	2.7645	365.387	3.6635	364.512
5.00472	2.7749	355.938	3.6732	364.337
5.00472	2.7846	360.575	3.6831	362.587
5.00472	2.7945	357.337	3.6936	359.962
5.00472	2.8044	356.288	3.7034	362.675
5.00472	2.8189	358.3	3.7147	363.375
5.00472	2.8314	359.262	3.7233	363.988
5.00472	2.8359	360.575	3.7336	363.288
5.00472	2.8445	365.738	3.7437	361.8
5.00472	2.8546	365.3	3.7536	361.625
5.00472	2.8648	360.4	3.764	356.462
5.00472	2.8749	361.625	3.7739	360.137
5.00472	2.8849	365.038	3.7836	362.85
5.00472	2.8947	361.45	3.7938	362.15
5.00472	2.9046	357.863	3.8042	362.062
5.00472	2.9144	368.538	3.814	363.025
5.00472	2.925	362.85	3.8241	361.975
5.00472	2.9365	364.163	3.8343	361.8
5.00472	2.945	365.65	3.8444	366.262
5.00472	2.9566	362.062	3.8544	363.9
5.00472	2.965	367.575	3.8651	366.35
5.00472	2.9752	367.837	3.8749	365.3
5.00472	2.9856	363.812	3.8843	366.438
5.00472	2.9953	364.337	3.8944	366.438
5.00472	3.0056	362.675	3.9047	360.137
5.00472	3.0156	366.35	3.9149	367.312
5.00472	3.0261	359.175	3.9247	365.913
5.00472	3.0359	362.238	3.9345	361.188
5.00472	3.0459	363.988	3.9455	360.137
5.00472	3.0559	365.475	3.9548	364.337
5.00472	3.0664	365.125	3.9645	363.288
5.00472	3.0759	364.688	3.9762	362.587
5.00472	3.0855	363.812	3.985	367.05
5.00472	3.0958	362.938	3.995	361.712
5.00472	3.106	358.3	4.005	359.175
5.00472	3.1181	363.2	4.0152	363.9
5.00472	3.126	367.4	4.0253	362.238
5.00472	3.1359	365.3	4.0497	364.6
5.00472	3.1461	364.337	4.0546	364.775
5.00472	3.1561	366.438	4.0584	364.688
5.00472	3.1659	366	4.0656	365.3
5.00472	3.1762	368.887	4.0758	350.731
5.00472	3.1864	368.712	4.085	352.131
5.00472	3.196	359.7	4.0952	354.712
5.00472	3.2067	365.3	4.1052	354.494
5.00472	3.2182	371.863	4.1155	352.656
5.00472	3.2273	367.225	4.1258	360.575
5.00472	3.2374	362.15	4.1361	352.831
5.00472	3.2468	362.413	4.1458	352.131
5.00472	3.257	364.337	4.1559	351.869
5.00472	3.2673	358.212	4.1656	359.788
5.00472	3.2772	365.825	4.1757	367.4
5.00472	3.2872	361.975	4.1855	363.113
5.00472	3.2981	365.3	4.1965	364.6
5.00472	3.3073	365.387	4.208	367.75
5.00472	3.3174	363.2	4.2177	364.863
5.00472	3.3273	359.962	4.2262	362.325
5.00472	3.3374	359.35	4.237	359.525
5.00472	3.3473	362.062	4.2465	360.925
5.00472	3.3577	363.725	4.2564	360.312
5.00472	3.3677	363.375	4.2664	361.538
5.00472	3.377	363.55	4.2764	357.163
5.00472	3.3874	365.562	4.2873	360.225
5.00472	3.3987	364.425	4.2965	359.875
5.00472	3.4074	365.3	4.3063	361.188
5.00472	3.4174	364.95	4.3167	363.988
5.00472	3.4278	362.238	4.3272	363.55
5.00472	3.4376	368.275	4.3364	361.1
5.00472	3.4477	360.837	4.3465	364.95
5.00472	3.4575	363.988	4.3563	365.212
5.00472	3.4681	366.35	4.3664	359.438
5.00472	3.4789	359.962	4.3763	366
5.00472	3.4879	359.262	4.3868	361.363
5.00472	3.4992	366.7	4.3969	369.325
5.00472	3.5079	366	4.407	361.625
5.00472	3.5178	363.725	4.4168	358.913
5.00472	3.5293	360.925	4.427	368.188
5.00472	3.5379	365.825	4.4369	365.3
5.00472	3.5559	362.5	4.4479	363.637
5.00472	3.5605	368.188	4.457	359.788
5.00472	3.5685	370.375	4.4671	359.175
5.00472	3.5785	367.663	4.4775	360.137
5.00472	3.5898	365.387	4.4878	365.3
5.00472	3.5994	363.025	4.4981	364.25
5.00472	3.6087	365.562	4.5084	367.4
5.00472	3.6186	361.275	4.5177	362.325
5.00472	3.6286	365.825	4.5276	363.025
5.00472	3.6384	354.538	4.5373	365.125
5.00472	3.6487	361.012	4.5478	359.525
5.00472	3.6602	362.413	4.5578	366.087
5.00472	3.6686	366	4.5687	362.938
5.00472	3.6785	362.325	4.5777	359.788
5.00472	3.6894	359.438	4.5877	365.3
5.00472	3.6989	358.738	4.5979	363.988
5.00472	3.7087	355.85	4.6081	356.637
5.00472	3.7191	359.087	4.6177	359.7
5.00472	3.7287	356.375	4.6292	359.875
5.00472	3.7415	367.488	4.6382	360.225
5.00472	3.749	359.35	4.6508	361.8
5.00472	3.7589	360.05	4.6593	362.413
5.00472	3.7693	361.712	4.6684	367.312
5.00472	3.7794	360.663	4.6782	366.875
5.00472	3.7895	363.9	4.6892	366
5.00472	3.7995	359.7	4.6984	364.6
5.00472	3.8096	363.2	4.7095	360.225
5.00472	3.8199	364.337	4.7198	363.025
5.00472	3.8297	356.812	4.7294	361.45
5.00472	3.8397	358.475	4.7384	366.175
5.00472	3.8494	355.5	4.75	360.488
5.00472	3.8595	357.425	4.7589	362.15
5.00472	3.8699	356.9	4.7688	358.738
5.00472	3.8801	358.65	4.7789	365.125
5.00472	3.8897	363.637	4.789	364.6
5.00472	3.9005	364.775	4.7994	370.375
5.00472	3.91	359.613	4.8094	363.9
5.00472	3.9197	364.95	4.8192	360.925
5.00472	3.9315	363.462	4.8294	357.425
5.00472	3.9415	361.887	4.8392	363.988
5.00472	3.9501	354.975	4.8503	353.181
5.00472	3.9603	354.975	4.8594	356.113
5.00472	3.9705	365.387	4.8701	355.062
5.00472	3.9809	367.837	4.8797	360.575
5.00472	3.9909	359.35	4.8896	355.413
5.00472	4.0006	364.425	4.8994	352.306
5.00472	4.011	366.7	4.9103	350.906
5.00472	4.0208	361.625	4.9199	354.975
5.00472	4.0303	359.525	4.9301	359.962
5.00472	4.0409	355.325	4.9402	354.275
5.00472	4.0518	358.562	4.9499	351.256
5.00472	4.0607	357.25	4.96	354.012
5.00472	4.0711	357.6	4.9702	354.887
5.00472	4.0807	362.413	4.9804	359.7
5.00472	4.0924	363.812	4.9908	361.625
5.00472	4.1011	367.312	5.0009	358.212
5.00472	4.1108	360.837	5.0102	354.538
5.00472	4.1227	365.3	5.0205	354.8
5.00472	4.1311	368.538	5.0308	358.212
5.00472	4.1416	359.35	5.0403	355.238
5.00472	4.1556	367.312	5.0509	354.231
5.00472	4.1626	361.8	5.0605	351.256
5.00472	4.1719	358.475	5.0711	352.569
5.00472	4.1817	367.137	5.0808	359
5.00472	4.1921	363.988	5.0915	356.113
5.00472	4.2036	362.762	5.1009	357.25
5.00472	4.2121	358.825	5.1106	359.962
5.00472	4.2227	363.9	5.1214	355.938
5.00472	4.2326	359.875	5.1322	360.75
5.00472	4.2431	361.8	5.1415	358.038
5.00472	4.2525	366.087	5.1508	351.869
5.00472	4.2626	362.5	5.1605	356.462
5.00472	4.2717	367.488	5.171	356.462
5.00472	4.2818	362.15	5.1818	359.438
5.00472	4.2916	366.7	5.1915	356.462
5.00472	4.3016	364.512	5.201	351.169
5.00472	4.3119	366	5.2107	360.75
5.00472	4.3224	362.85	5.2212	353.531
5.00472	4.3323	366.262	5.2315	358.125
5.00472	4.3434	359.525	5.2415	357.25
5.00472	4.352	356.988	5.2517	354.538
5.00472	4.3619	357.775	5.2614	356.025
5.00472	4.378	363.9	5.2716	357.863
5.00472	4.3838	364.25	5.2814	354.144
5.00472	4.3939	357.075	5.2916	357.425
5.00472	4.4019	359	5.3018	353.356
5.00472	4.4139	362.938	5.3129	359.438
5.00472	4.4225	364.863	5.3214	354.581
5.00472	4.4324	367.663	5.3325	348.194
5.00472	4.4431	367.05	5.3426	353.619
5.00472	4.4527	364.6	5.3537	353.531
5.00472	4.4642	363.812	5.3618	357.337
5.00472	4.4728	370.025	5.3717	356.9
5.00472	4.4828	367.05	5.3827	346.969
5.00472	4.4929	369.413	5.3921	349.944
5.00472	4.5036	359.438	5.4023	354.844
5.00472	4.5136	357.075	5.4139	359.262
5.00472	4.5233	362.762	5.4221	354.931
5.00472	4.5383	359.788	5.4329	358.825
5.00472	4.5444	358.387	5.4423	352.919
5.00472	4.5535	356.462	5.4526	355.719
5.00472	4.5635	359.613	5.4628	357.469
5.00472	4.5735	361.712	5.4729	359.613
5.00472	4.5831	361.625	5.4832	355.544
5.00472	4.5938	366.35	5.4935	351.694
5.00472	4.6039	361.625	5.5025	360.4
5.00472	4.614	356.288	5.5128	359.262
5.00472	4.624	366.175	5.5224	360.225
5.00472	4.634	363.113	5.5324	356.419
5.00472	4.6442	363.725	5.5427	352.744
5.00472	4.6543	362.15	5.553	354.756
5.00472	4.6636	363.812	5.5639	356.681
5.00472	4.6739	360.137	5.5732	355.019
5.00472	4.6841	357.337	5.583	358.431
5.00472	4.694	359.35	5.5928	351.694
5.00472	4.7039	360.575	5.6031	360.837
5.00472	4.7138	361.538	5.6128	359.438
5.00472	4.7246	368.1	5.6232	353.706
5.00472	4.7347	365.738	5.6341	361.8
5.00472	4.7445	365.125	5.6432	353.444
5.00472	4.754	362.5	5.6535	347.931
5.00472	4.7643	361.8	5.6655	347.931
5.00472	4.7745	362.15	5.6737	357.206
5.00472	4.7847	356.462	5.6837	353.006
5.00472	4.7953	363.375	5.6943	355.369
5.00472	4.8047	361.1	5.7041	364.425
5.00472	4.8146	369.5	5.7141	363.025
5.00472	4.8246	360.4	5.7238	360.225
5.00472	4.8348	359.262	5.7335	364.775
5.00472	4.8444	357.512	5.7436	363.9
5.00472	4.8552	361.8	5.7541	362.062
5.00472	4.8653	363.637	5.7641	363.9
5.00472	4.8773	360.488	5.7741	362.762
5.00472	4.8863	357.775	5.7848	359.262
5.00472	4.8961	355.413	5.7935	363.55
5.00472	4.905	354.538	5.8135	360.575
5.00472	4.9147	350.425	5.8187	359.875
5.00472	4.9251	355.938	5.8241	369.15
5.00472	4.9367	355.85	5.8339	366.7
5.00472	4.9451	361.275	5.8438	365.125
5.00472	4.9558	354.275	5.8544	360.837
5.00472	4.9652	362.062	5.8644	359.525
5.00472	4.9751	365.738	5.8744	358.562
5.00472	4.9857	363.113	5.8846	364.688
5.00472	4.9959	364.95	5.8957	368.45
5.00472	5.0062	366.875	5.9051	357.688
5.00472	5.0159	365.3	5.9147	360.488
5.00472	5.03	357.425	5.9248	362.762
5.00472	5.0378	362.238	5.9349	362.85
5.00472	5.0458	364.775	5.9444	359.175
5.00472	5.0558	361.45	5.9546	360.05
5.00472	5.066	363.988	5.9733	364.775
5.00472	5.0763	361.712	5.9776	364.075
5.00472	5.0857	356.2	5.9856	359.7
5.00472	5.0962	361.712	5.9954	357.381
5.00472	5.1063	354.363	6.0055	369.85
5.00472	5.1178	362.675	6.0159	366.35
5.00472	5.1338	361.363	6.0258	365.038
5.00472	5.1383	363.55	6.0359	359.788
5.00472	5.1464	363.637	6.0457	357.863
5.00472	5.1563	361.712	6.0556	359.175
5.00472	5.1665	359.788	6.0658	359.262
5.00472	5.1766	368.538	6.0758	362.85
5.00472	5.1864	367.663	6.0859	359.875
5.00472	5.1972	363.55	6.0963	361.975
5.00472	5.2067	365.212	6.106	360.05
5.00472	5.2167	362.938	6.1159	360.837
5.00472	5.2264	366	6.1333	370.288
5.00472	5.2374	365.125	6.1398	359.438
5.00472	5.2474	365.3	6.1459	361.8
5.00472	5.2569	355.85	6.1556	362.762
5.00472	5.2666	358.913	6.166	359.262
5.00472	5.277	364.425	6.1775	363.812
5.00472	5.2892	364.163	6.1865	364.337
5.00472	5.2976	364.337	6.1967	362.85
5.00472	5.3076	363.55	6.2077	363.113
5.00472	5.3171	358.038	6.2171	365.475
5.00472	5.3269	361.363	6.2278	361.188
5.00472	5.3374	364.337	6.2368	361.012
5.00472	5.3475	362.325	6.2473	364.6
5.00472	5.3578	363.288	6.2567	363.988
5.00472	5.377	362.762	6.268	361.538
5.00472	5.3824	365.387	6.2767	365.3
5.00472	5.3884	364.163	6.2864	364.075
5.00472	5.3979	364.337	6.2968	356.113
5.00472	5.4076	358.562	6.3067	363.288
5.00472	5.4177	360.925	6.3164	365.387
5.00472	5.4278	361.887	6.3274	358.913
5.00472	5.4389	365.825	6.3363	363.55
5.00472	5.4475	357.075	6.3463	360.05
5.00472	5.4592	361.538	6.3568	358.913
5.00472	5.4677	360.05	6.3678	366.788
5.00472	5.4781	360.05	6.3766	366.7
5.00472	5.488	359.788	6.3868	364.6
5.00472	5.498	362.238	6.3974	366.525
5.00472	5.5078	359.262	6.4072	364.863
5.00472	5.518	362.675	6.4173	363.812
5.00472	5.5282	363.462	6.4275	367.75
5.00472	5.5383	363.725	6.4384	358.825
5.00472	5.5482	360.575	6.4476	365.038
5.00472	5.5597	361.625	6.4576	366
5.00472	5.5695	360.488	6.4676	364.25
5.00472	5.5863	362.675	6.4773	362.762
5.00472	5.591	359.788	6.4887	360.837
5.00472	5.5987	361.887	6.498	363.2
5.00472	5.6088	367.4	6.5077	365.3
5.00472	5.6189	363.462	6.5183	366.35
5.00472	5.63	355.238	6.5283	357.294
5.00472	5.6387	356.9	6.5379	363.9
5.00472	5.649	359.7	6.5481	364.163
5.00472	5.6591	360.05	6.5577	364.95
5.00472	5.6692	364.775	6.5691	366
5.00472	5.6791	363.812	6.5783	361.188
5.00472	5.6893	362.762	6.5881	362.938
5.00472	5.6989	365.738	6.5982	367.837
5.00472	5.7088	360.75	6.6084	364.775
5.00472	5.7193	358.913	6.6182	360.75
5.00472	5.729	358.913	6.6284	366.35
5.00472	5.7409	361.1	6.6386	362.238
5.00472	5.7491	354.538	6.6485	365.913
5.00472	5.7594	358.3	6.6589	361.625
5.00472	5.7691	363.725	6.6692	359.7
5.00472	5.7795	364.775	6.6806	359.525
5.00472	5.7896	364.95	6.6892	360.75
5.00472	5.7998	362.5	6.6984	359.613
5.00472	5.8099	365.913	6.7086	356.069
5.00472	5.8211	366.35	6.7188	363.988
5.00472	5.8294	367.488	6.7298	366.613
5.00472	5.8394	365.562	6.7387	363.288
5.00472	5.8511	364.512	6.7491	358.3
5.00472	5.8596	365.562	6.7603	363.025
5.00472	5.8698	363.988	6.7692	364.163
5.00472	5.8797	363.9	6.7799	366.438
5.00472	5.8903	365.387	6.7892	363.812
5.00472	5.8999	363.55	6.7994	368.1
5.00472	5.9103	363.725	6.8092	365.3
5.00472	5.9199	367.75	6.8193	362.238
5.00472	5.9313	364.163	6.8295	366.438
5.00472	5.9404	362.238	6.8395	362.15
5.00472	5.9503	360.312	6.8491	357.425
5.00472	5.9604	359	6.8597	366.525
5.00472	5.9706	360.488	6.8702	360.225
5.00472	5.9802	360.488	6.8793	369.587
5.00472	5.9906	364.163	6.8895	362.413
5.00472	6.0008	354.012	6.9011	363.288
5.00472	6.0121	359.962	6.9102	366.875
5.00472	6.0206	357.163	6.9203	361.1
5.00472	6.0306	360.75	6.9303	365.825
5.00472	6.0411	362.413	6.9403	367.137
5.00472	6.0506	359	6.9502	363.637
5.00472	6.0606	362.938	6.9603	363.2
5.00472	6.0717	362.762	6.9712	361.712
5.00472	6.0808	365.387	6.98	357.688
5.00472	6.0921	364.075	6.9899	366.525
5.00472	6.1013	359.087	7.0003	365.3
5.00472	6.1117	363.288	7.0102	363.375
5.00472	6.1223	354.887	7.0204	366.262
5.00472	6.1317	366.788	7.0305	364.95
5.00472	6.1431	360.05	7.0404	361.887
5.00472	6.153	365.387	7.0517	361.1
5.00472	6.1612	358.125	7.0607	363.462
5.00472	6.1716	362.062	7.0708	366.788
5.00472	6.1813	362.85	7.0807	361.8
5.00472	6.1918	364.512	7.0904	356.988
5.00472	6.2018	363.988	7.1007	357.863
5.00472	6.2117	366.087	7.1121	364.337
5.00472	6.2216	361.275	7.1211	365.738
5.00472	6.2319	356.2	7.131	366.525
5.00472	6.2491	362.762	7.1407	359.262
5.00472	6.2566	356.637	7.1508	367.837
5.00472	6.2634	365.825	7.1622	361.712
5.00472	6.2725	359.35	7.19	361.188
5.00472	6.2826	364.337	7.1943	360.225
5.00472	6.2919	361.188	7.1982	360.837
5.00472	6.3026	361.1	7.2022	357.163
5.00472	6.3122	359.262	7.2116	360.925
5.00472	6.3225	362.325	7.221	363.9
5.00472	6.3325	361.538	7.2314	362.413
5.00472	6.3506	361.363	7.2415	359.875
5.00472	6.357	364.512	7.2515	361.012
5.00472	6.3629	362.85	7.2619	366.35
5.00472	6.3728	367.225	7.2719	364.425
5.00472	6.3823	367.488	7.2817	361.538
5.00472	6.3928	364.6	7.2927	361.887
5.00472	6.4032	364.163	7.3017	364.512
5.00472	6.4126	365.913	7.3116	356.637
5.00472	6.4227	363.462	7.3226	363.375
5.00472	6.4344	360.663	7.3316	367.225
5.00472	6.4427	366.962	7.3419	365.475
5.00472	6.4537	364.25	7.3517	365.65
5.00472	6.4625	357.163	7.3618	363.288
5.00472	6.473	358.387	7.3718	367.488
5.00472	6.4831	360.312	7.3823	359
5.00472	6.4936	361.188	7.3933	365.125
5.00472	6.5037	362.062	7.4023	362.675
5.00472	6.5137	356.988	7.4123	360.312
5.00472	6.5235	364.25	7.4226	363.9
5.00472	6.5334	365.738	7.4748	363.9
5.00472	6.5435	363.462	7.4789	356.725
5.00472	6.5533	369.413	7.5087	359.7
5.00472	6.5635	359	7.5137	363.812
5.00472	6.5738	365.475	7.5182	363.812
5.00472	6.5834	357.425	7.5243	363.637
5.00472	6.5933	359	7.5288	363.637
5.00472	6.6036	362.062	7.5333	365.913
5.00472	6.6136	360.312	7.5373	364.075
5.00472	6.6241	360.837	7.5414	364.075
5.00472	6.6343	362.238	7.5466	363.2
5.00472	6.6443	363.637	7.5567	363.2
5.00472	6.6543	360.4	7.5609	357.775
5.00472	6.664	364.95	7.5655	359.262
5.00472	6.6754	368.538	7.5726	362.325
5.00472	6.6888	366	7.5828	366.35
5.00472	6.6944	360.925	7.5934	365.913
5.00472	6.7037	356.025	7.6033	364.512
5.00472	6.7142	359.525	7.6132	364.512
5.00472	6.7246	366.613	7.6232	365.738
5.00472	6.7344	365.212	7.6336	366.962
5.00472	6.7445	364.863	7.6437	366.962
5.00472	6.756	356.637	7.6536	364.163
5.00472	6.7644	364.425	7.664	364.6
5.00472	6.8089	368.887	7.6736	356.288
5.00472	6.8178	362.675	7.6842	365.125
5.00472	6.8243	359.613	7.6936	360.663
5.00472	6.8304	364.425	7.7038	360.05
5.00472	6.8353	362.762	7.7136	364.075
5.00472	6.8401	362.762	7.7241	362.238
5.00472	6.8448	361.712	7.7354	368.1
5.00472	6.8492	361.887	7.744	366.35
5.00472	6.855	360.837	7.7542	360.663
5.00472	6.8652	356.55	7.7647	362.675
5.00472	6.875	355.062	7.7742	367.05
5.00472	6.8848	358.65	7.7841	369.675
5.00472	6.895	356.725	7.7942	367.488
5.00472	6.9057	357.337	7.8042	364.337
5.00472	6.9149	355.762	7.8151	364.512
5.00472	6.9257	362.15	7.8246	362.325
5.00472	6.9355	357.25	7.835	361.8
5.00472	6.9454	361.45	7.8457	364.6
5.00472	6.9551	361.363	7.8547	361.012
5.00472	6.9668	369.675	7.8645	362.5
5.00472	6.9753	355.85	7.8743	361.887
5.00472	6.9857	358.562	7.9009	365.3
5.00472	6.9955	366.087	7.9059	359
5.00472	7.0167	365.212	7.9099	358.387
5.00472	7.0214	364.6	7.9161	365.913
5.00472	7.0263	365.3	7.9248	360.925
5.00472	7.036	366.175	7.9347	366
5.00472	7.0454	363.113	7.9448	366
5.00472	7.0565	361.012	7.9554	363.113
5.00472	7.066	362.587	7.9651	362.762
5.00472	7.0758	362.238	7.975	358.038
5.00472	7.086	368.538	7.9849	361.45
5.00472	7.096	363.462	7.9949	365.387
5.00472	7.1078	369.325	8.0062	361.275
5.00472	7.1164	360.837	8.0155	365.825
5.00472	7.1259	362.325	8.0253	363.025
5.00472	7.1361	364.075	8.0359	363.725
5.00472	7.1475	364.337	8.0457	364.163
5.00472	7.1564	365.562	8.0554	367.137
5.00472	7.1676	365.825	8.0656	366
5.00472	7.1767	361.1	8.0754	365.913
5.00472	7.1866	364.512	8.0866	365.387
5.00472	7.1967	364.863	8.0958	366.175
5.00472	7.207	365.738	8.1057	363.988
5.00472	7.2165	364.6	8.1159	363.988
5.00472	7.2267	362.762	8.1258	363.288
5.00472	7.2379	362.762	8.1363	363.288
5.00472	7.2468	363.988	8.1464	366.438
5.00472	7.2582	365.3	8.1562	360.75
5.00472	7.267	368.012	8.1665	362.15
5.00472	7.277	361.188	8.1764	363.725
5.00472	7.2869	363.462	8.1863	356.9
5.00472	7.297	364.775	8.1959	365.562
5.00472	7.3077	358.913	8.2067	366.7
5.00472	7.3174	364.337	8.2163	365.3
5.00472	7.3274	363.113	8.2265	365.387
5.00472	7.3526	361.188	8.2367	362.325
5.00472	7.3609	366.875	8.2464	371.337
5.00472	7.3661	366.875	8.2564	361.887
5.00472	7.3707	366.35	8.2666	361.625
5.00472	7.3794	360.4	8.2762	360.05
5.00472	7.3891	365.212	8.2863	363.725
5.00472	7.3977	366.613	8.2965	361.1
5.00472	7.4076	366.7	8.3076	364.163
5.00472	7.4198	364.6	8.3168	365.212
5.00472	7.4327	366	8.3277	360.663
5.00472	7.4387	365.738	8.3371	367.4
5.00472	7.4559	368.188	8.3473	363.113
5.00472	7.461	366.087	8.3568	365.125
5.00472	7.468	364.863	8.3669	361.538
5.00472	7.4783	365.738	8.3769	360.137
5.00472	7.4883	360.488	8.387	365.125
5.00472	7.4978	358.738	8.3972	360.4
5.00472	7.5082	360.925	8.4097	364.163
5.00472	7.5181	363.113	8.4174	363.462
5.00472	7.5285	361.625	8.4274	360.312
5.00472	7.5384	359.525	8.4377	360.925
5.00472	7.5484	360.05	8.4475	364.512
5.00472	7.5585	364.775	8.4582	362.15
5.00472	7.569	361.012	8.4687	361.8
5.00472	7.5789	366.875	8.478	365.65
5.00472	7.5901	367.05	8.4879	363.288
5.00472	7.5986	367.137	8.498	362.762
5.00472	7.6098	362.675	8.5077	360.225
5.00472	7.6186	362.938	8.5181	363.462
5.00472	7.6304	366.175	8.5277	362.325
5.00472	7.6389	361.975	8.5388	362.675
5.00472	7.6503	369.413	8.5498	364.775
5.00472	7.6589	362.85	8.5579	367.488
5.00472	7.6691	366.875	8.5692	363.55
5.00472	7.6808	363.9	8.578	360.663
5.00472	7.6918	359.262	8.5884	363.288
5.00472	7.7003	368.1	8.5983	364.163
5.00472	7.7094	369.062	8.6087	357.337
5.00472	7.7194	365.475	8.6185	366.438
5.00472	7.7295	359.7	8.6306	357.775
5.00472	7.7394	360.837	8.6385	357.863
5.00472	7.7491	355.938	8.6491	365.913
5.00472	7.7596	357.775	8.6588	362.238
5.00472	7.7703	356.9	8.6684	368.275
5.00472	7.7798	359.087	8.6785	364.163
5.00472	7.7897	365.65	8.6892	361.712
5.00472	7.7999	365.913	8.6993	357.075
5.00472	7.8098	365.913	8.7101	366.35
5.00472	7.82	362.325	8.7192	366.262
5.00472	7.8481	360.137	8.7287	368.712
5.00472	7.8537	363.812	8.7391	367.05
5.00472	7.8612	363.812	8.789	365.738
5.00472	7.8661	364.25	8.7941	364.337
5.00472	7.8711	363.55	8.8057	364.775
5.00472	7.8801	365.387	8.81	366.875
5.00472	7.8903	359.525	8.815	366.875
5.00472	7.9003	361.887	8.8202	362.5
5.00472	7.9102	364.337	8.8241	362.5
5.00472	7.9211	364.075	8.8296	362.5
5.00472	7.9312	363.025	8.836	367.488
5.00472	7.9408	361.275	8.8398	364.425
5.00472	7.951	363.113	8.8498	359.7
5.00472	7.9608	359.875	8.8595	366.087
5.00472	7.9708	364.6	8.8694	364.775
5.00472	7.9819	366.613	8.88	353.4
5.00472	7.991	365.562	8.8906	355.675
5.00472	8.0085	357.95	8.8996	364.512
5.00472	8.0164	364.25	8.91	359.087
5.00472	8.0564	361.012	8.9202	360.312
5.00472	8.0788	361.012	8.9304	365.212
5.00472	8.084	354.712	8.9404	360.75
5.00472	8.0903	354.712	8.9512	360.312
5.00472	8.0948	359	8.9603	359.613
5.00472	8.1012	359	8.9709	364.337
5.00472	8.1063	361.8	8.9811	361.625
5.00472	8.1129	362.413	8.9907	361.625
5.00472	8.1177	362.413	9.0006	366.262
5.00472	8.1231	360.312	9.0108	363.113
5.00472	8.1279	360.312	9.0207	368.1
5.00472	8.1326	359.438	9.031	360.837
5.00472	8.1529	362.938	9.0408	363.375
5.00472	8.1583	363.462	9.0508	365.3
5.00472	8.1631	360.663	9.0609	362.062
5.00472	8.1732	362.675	9.0708	360.837
5.00472	8.1817	363.55	9.081	362.675
5.00472	8.1924	363.2	9.091	363.375
5.00472	8.2034	362.325	9.1018	362.587
5.00472	8.212	361.012	9.1108	366.087
5.00472	8.2226	367.225	9.1209	364.163
5.00472	8.2322	359.613	9.1311	361.887
5.00472	8.2425	359.962	9.1414	362.762
5.00472	8.2521	356.637	9.1511	364.337
5.00472	8.262	355.587	9.1619	364.863
5.00472	8.2803	359.7	9.1717	365.913
5.00472	8.2862	359.962	9.1816	361.625
5.00472	8.2966	358.65	9.1918	364.775
5.00472	8.3019	363.113	9.2017	361.975
5.00472	8.3124	367.663	9.2117	362.413
5.00472	8.3227	363.025	9.2219	364.25
5.00472	8.334	361.188	9.2321	361.188
5.00472	8.3423	356.375	9.2415	354.188
5.00472	8.3538	360.925	9.252	363.375
5.00472	8.3633	360.137	9.262	367.75
5.00472	8.3734	358.738	9.2726	367.4
5.00472	8.3831	363.9	9.2817	361.887
5.00472	8.3932	361.975	9.2918	361.712
5.00472	8.4031	356.2	9.3028	361.538
5.00472	8.4131	357.25	9.3122	365.212
5.00472	8.4231	360.488	9.3227	363.637
5.00472	8.4328	360.663	9.333	361.712
5.00472	8.4434	359.875	9.3425	359
5.00472	8.453	362.587	9.3527	367.575
5.00472	8.4632	365.212	9.3626	360.925
5.00472	8.4729	363.725	9.372	362.413
5.00472	8.4835	369.587	9.3833	364.163
5.00472	8.4933	364.075	9.3921	366.525
5.00472	8.5034	365.65	9.4028	361.538
5.00472	8.5135	363.812	9.413	362.062
5.00472	8.524	365.387	9.4228	360.75
5.00472	8.5334	364.6	9.433	362.587
5.00472	8.5446	365.3	9.4428	359
5.00472	8.5533	362.675	9.453	357.6
5.00472	8.5639	361.275	9.4625	358.125
5.00472	8.5739	368.975	9.4723	353.837
5.00472	8.5836	366.962	9.4824	353.05
5.00472	8.5936	362.762	9.4935	356.55
5.00472	8.6037	361.625	9.5037	356.462
5.00472	8.6153	358.038	9.5142	355.675
5.00472	8.624	361.275	9.5228	359.613
5.00472	8.6341	359.788	9.5328	356.113
5.00472	8.6441	360.4	9.5429	352.175
5.00472	8.6541	364.6	9.5534	356.988
5.00472	8.6641	361.188	9.5629	365.825
5.00472	8.675	363.288	9.5739	358.475
5.00472	8.6841	365.212	9.5835	367.75
5.00472	8.6943	363.637	9.5936	366.788
5.00472	8.7041	357.163	9.6036	361.975
5.00472	8.7146	363.812	9.6135	365.387
5.00472	8.7249	361.975	9.6237	361.625
5.00472	8.735	360.575	9.6336	364.6
5.00472	8.745	364.688	9.6437	363.025
5.00472	8.7551	363.988	9.6538	361.275
5.00472	8.7649	360.925	9.6637	361.8
5.00472	8.7746	361.975	9.6736	357.95
5.00472	8.7848	356.55	9.6842	359.7
5.00472	8.7949	362.062	9.6943	360.225
5.00472	8.8045	361.538	9.7046	351.606
5.00472	8.8151	363.988	9.7149	361.012
5.00472	8.8397	362.238	9.7243	358.738
5.00472	8.8459	364.688	9.7344	356.812
5.00472	8.8515	364.863	9.744	362.15
5.00472	8.8567	364.337	9.7544	364.95
5.00472	8.8651	358.738	9.7646	367.75
5.00472	8.8755	363.288	9.7743	361.625
5.00472	8.885	360.663	9.7846	363.462
5.00472	8.8956	361.45	9.7944	359.7
5.00472	8.9071	364.6	9.8046	363.812
5.00472	8.9158	361.625	9.8146	369.413
5.00472	8.9253	359.962	9.8241	363.025
5.00472	8.9354	364.075	9.8349	367.137
5.00472	8.9455	358.387	9.8442	362.325
5.00472	8.9558	358.3	9.8546	359.875
5.00472	8.9656	366.613	9.8649	360.137
5.00472	8.9757	362.413	9.8749	364.25
5.00472	8.9888	359.7	9.8846	361.975
5.00472	8.9961	358.738	9.8958	361.625
5.00472	9.0062	362.762	9.9051	366.438
5.00472	9.0159	360.225	9.9151	362.587
5.00472	9.0257	360.225	9.9258	361.712
5.00472	9.0361	354.712	9.9355	363.637
5.00472	9.0458	355.15	9.9456	363.988
5.00472	9.0562	355.675	9.9554	361.538
5.00472	9.0661	360.837	9.9653	364.337
5.00472	9.0766	356.812	9.9751	367.75
5.00472	9.0865	364.6	9.9856	364.425
5.00472	9.0977	358.212	9.9959	365.3
5.00472	9.1066	358.825	10.0054	371.512
5.00472	9.1168	359.525	10.0156	363.725
5.00472	9.127	352.35	10.0255	363.462
5.00472	9.138	365.3	10.0358	362.675
5.00472	9.148	362.15	10.0457	361.8
5.00472	9.1576	360.488	10.0558	366.613
5.00472	9.167	362.5	10.0657	356.812
5.00472	9.1777	362.762	10.0756	364.075
5.00472	9.187	364.075	10.087	360.137
5.00472	9.1969	365.125	10.0958	361.45
5.00472	9.2068	367.225	10.106	362.85
5.00472	9.2166	363.9	10.1162	366.35
5.00472	9.2283	365.562	10.1257	366.962
5.00472	9.2372	365.212	10.1359	364.425
5.00472	9.2468	359.7	10.146	363.025
5.00472	9.2575	365.738	10.1563	364.425
5.00472	9.2681	357.337	10.1681	362.15
5.00472	9.2786	357.25	10.1767	362.062
5.00472	9.2889	364.688	10.1861	360.312
5.00472	9.2987	366.525	10.1965	361.975
5.00472	9.3084	365.212	10.2067	360.75
5.00472	9.321	368.887	10.2165	362.238
5.00472	9.3363	366.262	10.2267	361.8
5.00472	9.3424	368.538	10.237	363.375
5.00472	9.3481	360.575	10.2474	364.6
5.00472	9.3596	364.775	10.2569	365.387
5.00472	9.3674	364.6	10.2668	364.775
5.00472	9.3777	365.125	10.2778	359.7
5.00472	9.3877	364.425	10.287	359.962
5.00472	9.3976	367.312	10.2968	365.475
5.00472	9.4076	368.625	10.3073	369.062
5.00472	9.4184	363.2	10.3173	364.512
5.00472	9.4279	372.913	10.327	364.688
5.00472	9.4386	364.95	10.3368	364.863
5.00472	9.4493	365.212	10.347	359.35
5.00472	9.4582	360.663	10.3581	365.125
5.00472	9.4683	358.475	10.367	361.1
5.00472	9.4799	360.4	10.3783	356.462
5.00472	9.4883	355.587	10.3872	358.738
5.00472	9.4989	361.8	10.3987	358.738
5.00472	9.5099	360.4	10.4073	364.688
5.00472	9.5183	360.137	10.4174	358.913
5.00472	9.5283	361.625	10.4275	364.337
5.00472	9.5383	360.312	10.4387	363.725
5.00472	9.5501	363.2	10.4476	366.262
5.00472	9.5586	361.188	10.4586	359.788
5.00472	9.5683	365.038	10.4693	360.312
5.00472	9.5788	358.475	10.4777	359.7
5.00472	9.589	359.7	10.4889	364.337
5.00472	9.6	354.887	10.4978	365.212
5.00472	9.6087	355.062	10.5088	364.95
5.00472	9.619	362.15	10.5178	364.95
5.00472	9.6294	365.038	10.5278	364.075
5.00472	9.6404	363.2	10.5474	364.512
5.00472	9.6557	361.538	10.5516	367.925
5.00472	9.6618	362.325	10.5588	364.688
5.00472	9.6697	363.462	10.5683	361.975
5.00472	9.6795	361.887	10.5786	361.188
5.00472	9.6896	355.762	10.5886	367.75
5.00472	9.6995	358.825	10.5996	365.475
5.00472	9.7108	362.938	10.6088	363.288
5.00472	9.72	365.3	10.6194	368.45
5.00472	9.7298	361.1	10.6288	361.45
5.00472	9.7397	365.3	10.6388	360.4
5.00472	9.7496	365.65	10.6496	364.775
5.00472	9.7597	364.512	10.6584	364.163
5.00472	9.77	365.038	10.6686	360.663
5.00472	9.7795	359.962	10.6797	360.137
5.00472	9.7897	358.738	10.689	362.15
5.00472	9.7999	360.05	10.7057	366.262
5.00472	9.8149	363.462	10.7123	363.462
5.00472	9.823	358.65	10.7203	365.825
5.00472	9.8298	358.125	10.7295	359.175
5.00472	9.8416	360.925	10.7389	363.113
5.00472	9.8499	355.325	10.7493	360.488
5.00472	9.8604	365.475	10.7601	362.238
5.00472	9.8701	364.95	10.7691	366.438
5.00472	9.8807	364.337	10.7793	367.575
5.00472	9.8904	364.775	10.7893	362.762
5.00472	9.9018	368.975	10.7997	357.425
5.00472	9.9105	361.712	10.8095	356.725
5.00472	9.9206	366.788	10.8201	362.238
5.00472	9.9305	366.438	10.8298	361.887
5.00472	9.9408	363.113	10.8393	360.312
5.00472	9.9505	358.038	10.8506	358.3
5.00472	9.961	368.625	10.8646	364.512
5.00472	9.9713	366.875	10.8711	364.512
5.00472	9.9811	358.825	10.882	360.05
5.00472	9.9911	360.837	10.8894	361.188
5.00472	10.0009	361.625	10.8996	362.238
5.00472	10.0106	359.087	10.9103	358.475
5.00472	10.0208	362.15	10.9204	360.05
5.00472	10.0311	361.625	10.9311	362.062
5.00472	10.0409	362.062	10.94	362.238
5.00472	10.0512	363.9	10.951	363.2
5.00472	10.0624	366.087	10.9608	367.137
5.00472	10.0716	367.137	10.9706	365.475
5.00472	10.0815	367.137	10.9803	367.137
5.00472	10.0918	358.913	10.9909	363.025
5.00472	10.1015	369.762	11.001	364.163
5.00472	10.1116	362.587	11.0108	359.875
5.00472	10.1219	360.488	11.0272	365.562
5.00472	10.1312	360.488	11.0326	358.125
5.00472	10.1513	363.812	11.0413	361.1
5.00472	10.1572	362.413	11.0508	359.613
5.00472	10.1623	367.925	11.0617	363.288
5.00472	10.173	364.863	11.0709	361.188
5.00472	10.1816	364.337	11.0811	359.175
5.00472	10.1918	364.6	11.0908	357.6
5.00472	10.2018	361.1	11.1013	358.913
5.00472	10.2124	360.75	11.1118	364.163
5.00472	10.2227	363.812	11.1215	358.3
5.00472	10.2329	360.837	11.1316	360.312
5.00472	10.2426	364.25	11.1418	365.038
5.00472	10.2524	361.887	11.1516	365.3
5.00472	10.2625	359.175	11.1618	367.05
5.00472	10.273	362.85	11.1728	354.975
5.00472	10.2828	356.113	11.1817	365.65
5.00472	10.2924	361.363	11.1915	364.075
5.00472	10.3023	361.712	11.2015	358.038
5.00472	10.3129	358.3	11.2119	358.3
5.00472	10.323	363.2	11.2221	360.05
5.00472	10.3325	369.413	11.2321	363.988
5.00472	10.3437	365.3	11.242	365.212
5.00472	10.353	364.337	11.2521	363.988
5.00472	10.3632	367.663	11.2623	364.863
5.00472	10.3742	362.325	11.2722	361.012
5.00472	10.383	357.337	11.283	364.25
5.00472	10.3937	364.512	11.2922	357.863
5.00472	10.4031	366.613	11.3112	359.788
5.00472	10.4129	361.712	11.316	363.2
5.00472	10.4233	360.225	11.3238	362.325
5.00472	10.4333	359	11.3331	359.525
5.00472	10.4431	354.188	11.3427	358.125
5.00472	10.453	361.363	11.3527	365.475
5.00472	10.4634	363.375	11.364	363.988
5.00472	10.4737	359.875	11.3726	357.512
5.00472	10.4832	361.538	11.3825	362.762
5.00472	10.4935	361.275	11.3925	360.05
5.00472	10.5034	362.5	11.4027	365.562
5.00472	10.5136	359.788	11.4127	359.7
5.00472	10.5236	360.137	11.4229	362.762
5.00472	10.5346	360.663	11.433	361.188
5.00472	10.5437	367.05	11.4429	357.25
5.00472	10.5537	366.7	11.4529	363.988
5.00472	10.564	362.938	11.4627	366.438
5.00472	10.5739	365.562	11.473	360.663
5.00472	10.5843	363.9	11.4832	364.775
5.00472	10.5947	364.863	11.4929	359.613
5.00472	10.6043	368.188	11.5028	369.15
5.00472	10.6145	361.538	11.5132	366.438
5.00472	10.6244	360.75	11.5229	363.288
5.00472	10.6358	361.363	11.533	363.9
5.00472	10.6463	363.462	11.5431	361.363
5.00472	10.6544	365.125	11.5532	367.4
5.00472	10.6641	361.975	11.5638	367.488
5.00472	10.6744	363.113	11.5746	357.075
5.00472	10.6845	363.55	11.5834	360.488
5.00472	10.6945	363.025	11.5932	360.663
5.00472	10.7047	361.625	11.6037	359.087
5.00472	10.7145	362.5	11.6135	361.975
5.00472	10.7258	361.188	11.6248	361.188
5.00472	10.7347	360.837	11.6338	359.525
5.00472	10.7449	361.363	11.6446	361.275
5.00472	10.7547	368.012	11.6542	366.962
5.00472	10.7646	366.438	11.664	359.175
5.00472	10.7745	357.075	11.6738	364.863
5.00472	10.7847	359	11.6847	359.262
5.00472	10.7947	364.075	11.6938	366.875
5.00472	10.8053	363.725	11.7039	366.525
5.00472	10.8153	363.988	11.7153	366.087
5.00472	10.8255	362.238	11.7243	362.85
5.00472	10.836	361.275	11.7343	365.212
5.00472	10.8454	361.712	11.7449	364.775
5.00472	10.8571	363.375	11.7544	357.512
5.00472	10.8653	364.425	11.7657	360.137
5.00472	10.8756	365.562	11.7747	362.325
5.00472	10.8854	367.225	11.7843	362.938
5.00472	10.8959	371.425	11.7954	358.212
5.00472	10.907	365.738	11.8044	363.55
5.00472	10.9153	364.163	11.8149	359.175
5.00472	10.9269	365.212	11.8246	361.275
5.00472	10.9352	360.925	11.8345	361.887
5.00472	10.9459	352.962	11.8459	361.975
5.00472	10.9572	361.1	11.8558	361.012
5.00472	10.9655	366.962	11.8651	359.7
5.00472	10.9757	357.95	11.8758	364.163
5.00472	10.9874	360.837	11.8863	362.15
5.00472	10.9971	363.2	11.8951	361.363
5.00472	11.0063	361.363	11.9053	364.775
5.00472	11.016	369.15	11.915	360.837
5.00472	11.0266	368.012	11.9261	363.288
5.00472	11.0393	365.125	11.9357	362.675
5.00472	11.0461	363.288	11.9456	358.913
5.00472	11.0574	365.038	11.956	365.65
5.00472	11.0662	362.5	11.9662	365.562
5.00472	11.0763	361.538	11.9758	362.675
5.00472	11.0869	361.45	11.9857	360.312
5.00472	11.0965	364.163	11.996	362.938
5.00472	11.1069	361.8	12.0057	361.887
5.00472	11.1167	364.95	12.0159	359.788
5.00472	11.1264	362.5	12.0262	357.163
5.00472	11.1368	360.225	12.0376	364.6
5.00472	11.1467	364.95	12.0466	367.137
5.00472	11.1566	358.913	12.0562	362.762
5.00472	11.1681	349.288	12.0665	359
5.00472	11.1779	361.275	12.0763	356.55
5.00472	11.1883	358.65	12.086	363.025
5.00472	11.197	361.012	12.0962	362.85
5.00472	11.2071	357.688	12.1062	358.562
5.00472	11.2173	358.65	12.1162	360.312
5.00472	11.2272	356.9	12.1261	362.062
5.00472	11.2373	361.363	12.1365	362.413
5.00472	11.2475	362.587	12.1464	360.837
5.00472	11.2579	364.512	12.1565	365.562
5.00472	11.2679	364.95	12.1668	359.7
5.00472	11.2773	367.837	12.1763	366.087
5.00472	11.2871	363.988	12.1867	364.688
5.00472	11.304	363.375	12.2069	362.413
5.00472	11.3099	356.55	12.2107	361.8
5.00472	11.319	359.962	12.2171	359.175
5.00472	11.3271	365.038	12.2274	365.212
5.00472	11.3372	361.275	12.2369	368.975
5.00472	11.3489	366.175	12.2467	367.925
5.00472	11.358	361.625	12.2575	361.625
5.00472	11.3679	365.738	12.2668	360.575
5.00472	11.3779	362.587	12.2769	361.012
5.00472	11.3878	361.712	12.287	363.113
5.00472	11.3983	369.238	12.2976	365.562
5.00472	11.4086	365.125	12.3074	365.3
5.00472	11.4187	364.512	12.3169	365.562
5.00472	11.4286	361.538	12.328	364.863
5.00472	11.4385	361.975	12.3372	362.238
5.00472	11.4489	364.075	12.3477	366.962
5.00472	11.459	368.275	12.3575	359.962
5.00472	11.4724	368.363	12.3681	362.325
5.00472	11.479	362.762	12.3774	365.387
5.00472	11.4886	362.325	12.3878	362.587
5.00472	11.4999	357.25	12.3987	359.525
5.00472	11.5085	365.825	12.4077	364.075
5.00472	11.5196	368.712	12.4175	370.288
5.00472	11.5285	365.65	12.4276	363.113
5.00472	11.5405	361.275	12.4383	365.913
5.00472	11.5488	364.6	12.4482	361.363
5.00472	11.5604	362.325	12.4581	368.712
5.00472	11.5687	371.863	12.4689	367.837
5.00472	11.5789	367.312	12.478	362.587
5.00472	11.5892	367.837	12.488	367.488
5.00472	11.6004	366	12.498	366.788
5.00472	11.6092	359.613	12.5079	361.8
5.00472	11.619	353.137	12.5183	364.337
5.00472	11.6291	362.413	12.5286	361.975
5.00472	11.6394	365.65	12.5381	361.712
5.00472	11.6491	363.025	12.5498	361.975
5.00472	11.6599	366.087	12.5582	358.65
5.00472	11.6708	365.125	12.5683	362.762
5.00472	11.6795	364.6	12.5787	361.975
5.00472	11.6898	370.55	12.5884	358.913
5.00472	11.7001	361.538	12.5985	360.4
5.00472	11.7095	368.012	12.6085	358.387
5.00472	11.7198	363.55	12.6269	356.375
5.00472	11.7299	363.462	12.6325	364.075
5.00472	11.7411	360.05	12.639	362.587
5.00472	11.7498	363.025	12.6487	367.575
5.00472	11.7596	361.712	12.6591	367.488
5.00472	11.7698	362.762	12.6686	365.562
5.00472	11.7796	363.025	12.679	368.363
5.00472	11.7903	366.525	12.6893	368.188
5.00472	11.8009	366.35	12.6995	366
5.00472	11.8107	357.6	12.7097	364.775
5.00472	11.8206	358.038	12.7194	365.125
5.00472	11.8306	361.012	12.7298	366.962
5.00472	11.8417	366.788	12.7397	362.062
5.00472	11.8507	368.45	12.7498	366.438
5.00472	11.8607	362.938	12.7602	365.738
5.00472	11.8704	368.275	12.7695	367.312
5.00472	11.8806	367.925	12.7793	364.075
5.00472	11.8909	365.562	12.7906	361.188
5.00472	11.9006	360.575	12.7994	364.775
5.00472	11.9105	361.712	12.8094	361.363
5.00472	11.921	364.863	12.8205	359.875
5.00472	11.96	359.962	12.83	356.462
5.00472	11.9886	354.188	12.8401	359.438
5.00472	11.9936	354.712	12.8508	363.375
5.00472	11.9984	354.712	12.8606	365.562
5.00472	12.0046	354.363	12.8701	361.975
5.00472	12.013	354.363	12.8801	361.712
5.00472	12.0176	359.7	12.8901	369.413
5.00472	12.0241	361.363	12.9003	364.775
5.00472	12.0303	361.363	12.9101	359.175
5.00472	12.0363	360.75	12.9204	363.55
5.00472	12.0409	362.5	12.9302	362.238
5.00472	12.046	362.413	12.9404	361.012
5.00472	12.0543	357.512	12.9599	362.5
5.00472	12.0611	356.9	12.9656	368.8
5.00472	12.0714	356.9	12.9708	358.387
5.00472	12.0817	361.012	12.9806	366.962
5.00472	12.0913	362.325	12.9917	359.438
5.00472	12.1017	360.575	13.0006	361.712
5.00472	12.1113	365.65	13.0109	364.075
5.00472	12.1217	363.988	13.0207	363.9
5.00472	12.1318	362.675	13.031	361.363
5.00472	12.142	364.337	13.0413	367.837
5.00472	12.1518	369.587	13.0509	357.512
5.00472	12.1622	361.712	13.0613	364.95
5.00472	12.1723	358.65	13.0709	363.9
5.00472	12.1822	360.225	13.081	360.4
5.00472	12.192	362.5	13.0914	364.425
5.00472	12.2119	366.087	13.1012	365.738
5.00472	12.2163	360.837	13.1113	361.275
5.00472	12.2224	361.1	13.1217	366.875
5.00472	12.2323	359.35	13.1396	362.85
5.00472	12.242	364.25	13.1449	363.025
5.00472	12.2529	364.6	13.1517	363.988
5.00472	12.264	362.587	13.1618	358.913
5.00472	12.2731	365.913	13.1719	357.512
5.00472	12.2843	362.5	13.182	361.275
5.00472	12.2926	363.637	13.1918	363.288
5.00472	12.3028	362.325	13.2019	366.613
5.00472	12.3125	361.538	13.2122	359.7
5.00472	12.3232	362.413	13.2223	365.475
5.00472	12.333	360.4	13.2334	357.95
5.00472	12.3443	361.188	13.2423	368.1
5.00472	12.3533	356.462	13.2519	367.925
5.00472	12.3633	359.875	13.2622	366.175
5.00472	12.3738	367.225	13.2721	366.788
5.00472	12.3834	362.5	13.2937	361.712
5.00472	12.3932	366.788	13.2984	359.962
5.00472	12.4036	361.975	13.3044	362.413
5.00472	12.4138	365.738	13.3125	367.75
5.00472	12.4242	371.512	13.3222	366.262
5.00472	12.4333	367.225	13.3326	362.325
5.00472	12.4431	362.5	13.3422	359.262
5.00472	12.4539	365.3	13.3524	361.012
5.00472	12.4639	365.913	13.362	360.925
5.00472	12.4745	366.175	13.3723	359.087
5.00472	12.4849	364.775	13.3826	362.325
5.00472	12.4932	366.525	13.3927	360.837
5.00472	12.504	365.387	13.4027	362.5
5.00472	12.5135	366.7	13.4127	365.038
5.00472	12.5237	366.875	13.4228	365.387
5.00472	12.5336	363.462	13.433	356.637
5.00472	12.5438	363.462	13.4437	358.038
5.00472	12.5553	361.887	13.453	359.175
5.00472	12.5673	364.425	13.463	359.788
5.00472	12.5741	357.95	13.4743	360.837
5.00472	12.5845	358.562	13.4828	362.762
5.00472	12.5956	360.837	13.4933	363.9
5.00472	12.6043	361.975	13.5034	359.087
5.00472	12.6143	357.512	13.5133	360.488
5.00472	12.6244	360.663	13.5238	360.488
5.00472	12.6346	361.363	13.5335	365.387
5.00472	12.645	367.05	13.5441	357.25
5.00472	12.6547	369.413	13.5538	365.3
5.00472	12.6646	363.462	13.5639	365.212
5.00472	12.6752	356.288	13.5746	364.863
5.00472	12.6844	361.188	13.5834	369.325
5.00472	12.6963	364.163	13.5935	367.4
5.00472	12.7046	363.462	13.6046	363.288
5.00472	12.7144	359.262	13.6141	366.175
5.00472	12.7263	360.225	13.6239	366.875
5.00472	12.7423	361.363	13.6347	364.6
5.00472	12.7527	366.438	13.6439	359.525
5.00472	12.79	359.7	13.6538	366.175
5.00472	12.7971	366.7	13.6657	370.462
5.00472	12.8022	366.7	13.6802	368.1
5.00472	12.8074	360.312	13.6979	361.188
5.00472	12.8125	360.312	13.7021	364.25
5.00472	12.8168	361.538	13.7062	360.925
5.00472	12.8218	361.538	13.7146	362.325
5.00472	12.8312	364.337	13.7247	367.05
5.00472	12.8357	363.9	13.7354	366.262
5.00472	12.8454	363.2	13.7451	370.462
5.00472	12.8556	361.45	13.7548	364.95
5.00472	12.8653	358.825	13.7647	360.663
5.00472	12.8757	361.8	13.7749	365.125
5.00472	12.8855	367.137	13.7846	364.95
5.00472	12.896	368.188	13.7956	363.025
5.00472	12.9072	362.5	13.8048	362.238
5.00472	12.9157	365.038	13.8147	363.2
5.00472	12.9258	367.4	13.8256	366.962
5.00472	12.9374	370.462	13.8347	363.988
5.00472	12.9459	365.738	13.8448	368.188
5.00472	12.9562	361.975	13.8553	359.788
5.00472	12.9663	360.663	13.8652	365.387
5.00472	12.9758	364.25	13.8749	363.725
5.00472	12.9859	364.337	13.8854	364.6
5.00472	12.9959	363.725	13.8963	364.6
5.00472	13.0098	361.538	13.9053	361.45
5.00472	13.0171	360.137	13.9495	359.875
5.00472	13.026	363.55	13.9567	364.25
5.00472	13.0362	357.337	13.962	359.525
5.00472	13.0472	360.837	13.9669	360.4
5.00472	13.0563	360.575	13.9713	360.4
5.00472	13.0664	361.188	13.9756	364.6
5.00472	13.0769	354.887	13.9889	365.038
5.00472	13.0867	364.075	13.9927	361.887
5.00472	13.0977	361.188	13.9965	363.025
5.00472	13.1066	366.875	14.0062	364.425
5.00472	13.1167	365.387	14.0158	365.038
5.00472	13.1266	365.125	14.0259	369.938
5.00472	13.1382	361.275	14.0364	370.462
5.00472	13.1482	369.062	14.0458	365.125
5.00472	13.1575	361.538	14.0562	369.938
5.00472	13.1687	362.15	14.0663	363.025
5.00472	13.1774	362.85	14.0762	365.738
5.00472	13.1872	359.087	14.1304	361.188
5.00472	13.1977	367.05	14.1483	364.163
5.00472	13.2075	363.375	14.1522	364.25
5.00472	13.217	361.8	14.1573	357.163
5.00472	13.2272	359.525	14.1622	357.163
5.00472	13.2377	358.125	14.1668	360.75
5.00472	13.2475	362.85	14.1705	360.137
5.00472	13.2576	358.3	14.1742	360.137
5.00472	13.2676	364.775	14.1787	365.475
5.00472	13.2776	361.625	14.1826	365.475
5.00472	13.2872	371.25	14.2048	360.05
5.00472	13.2973	365.65	14.2092	365.65
5.00472	13.3076	366.525	14.2139	365.65
5.00472	13.3178	364.163	14.2179	363.988
5.00472	13.3281	360.925	14.2273	366.875
5.00472	13.3381	362.238	14.238	362.325
5.00472	13.3476	366.788	14.248	360.05
5.00472	13.3578	360.4	14.2568	366.788
5.00472	13.3682	362.938	14.2696	359.7
5.00472	13.3789	364.25	14.2775	366.613
5.00472	13.3883	363.462	14.287	364.95
5.00472	13.3989	358.387	14.2982	363.55
5.00472	13.4085	366.262	14.3081	365.562
5.00472	13.4183	363.988	14.3175	368.012
5.00472	13.429	361.8	14.3276	365.65
5.00472	13.4384	355.325	14.3377	368.275
5.00472	13.4485	360.312	14.3479	363.375
5.00472	13.4586	362.062	14.3577	364.6
5.00472	13.4688	356.725	14.3677	363.375
5.00472	13.4787	358.562	14.3776	359.7
5.00472	13.4888	362.238	14.388	363.988
5.00472	13.4991	355.762	14.3978	366.875
5.00472	13.509	362.5	14.4076	365.65
5.00472	13.5191	360.75	14.4178	365.913
5.00472	13.5291	359.087	14.4278	368.538
5.00472	13.5394	364.075	14.4377	365.3
5.00472	13.5487	360.488	14.449	364.512
5.00472	13.5587	360.575	14.4578	363.025
5.00472	13.5688	362.85	14.4679	361.712
5.00472	13.5788	364.863	14.4794	358.825
5.00472	13.5894	364.512	14.4884	362.587
5.00472	13.6003	360.225	14.4995	355.062
5.00472	13.609	360.4	14.5091	364.337
5.00472	13.6194	361.538	14.5186	364.25
5.00472	13.6294	362.062	14.5283	363.113
5.00472	13.6398	360.05	14.5381	366.7
5.00472	13.6497	365.825	14.5493	368.188
5.00472	13.6595	359.35	14.5584	364.6
5.00472	13.6699	366.087	14.5683	364.95
5.00472	13.6797	362.587	14.5799	361.8
5.00472	13.69	361.275	14.5889	366.788
5.00472	13.6999	368.8	14.5988	364.337
5.00472	13.7098	364.863	14.6088	363.55
5.00472	13.7387	369.5	14.6188	365.562
5.00472	13.7448	361.712	14.629	361.45
5.00472	13.7513	359.175	14.6391	364.95
5.00472	13.7563	359.175	14.649	362.587
5.00472	13.7612	361.8	14.6596	361.712
5.00472	13.7698	358.3	14.6692	357.775
5.00472	13.7797	360.75	14.6805	361.275
5.00472	13.7901	358.562	14.6891	353.575
5.00472	13.8002	363.9	14.6992	356.637
5.00472	13.8103	365.212	14.7091	357.512
5.00472	13.8202	360.312	14.7195	358.825
5.00472	13.8311	364.775	14.7292	355.938
5.00472	13.8443	363.2	14.7412	349.988
5.00472	13.8511	359.875	14.7501	353.137
5.00472	13.8611	357.512	14.7597	357.6
5.00472	13.8706	363.288	14.7702	355.587
5.00472	13.8808	366.35	14.78	355.675
5.00472	13.8909	364.425	14.7902	353.75
5.00472	13.9011	360.925	14.8002	360.312
5.00472	13.9124	364.863	14.8102	357.863
5.00472	13.9208	365.038	14.821	357.863
5.00472	13.9309	358.913	14.8305	356.725
5.00472	13.9411	358.038	14.8398	357.6
5.00472	13.9507	359.087	14.8498	356.725
5.00472	13.9611	362.15	14.8598	356.462
5.00472	13.9715	363.812	14.8699	356.9
5.00472	13.9816	370.9	14.8801	349.244
5.00472	13.9917	362.325	14.8903	356.2
5.00472	14.0027	361.975	14.9008	359
5.00472	14.0115	362.062	14.9415	356.55
5.00472	14.0216	364.6	14.9458	355.938
5.00472	14.0693	359.35	14.9535	353.05
5.00472	14.0742	355.762	14.9602	353.05
5.00472	14.1174	355.762	14.9646	356.812
5.00472	14.1234	363.9	14.9805	356.812
5.00472	14.1282	363.9	14.9846	351.65
5.00472	14.1335	364.775	14.9883	351.65
5.00472	14.1393	364.775	14.9926	356.812
5.00472	14.1446	366.7	15.001	357.775
5.00472	14.15	366.7	15.0108	359.7
5.00472	14.155	363.812	15.0212	353.925
5.00472	14.163	363.812	15.0321	357.075
5.00472	14.1691	363.462	15.0416	355.413
5.00472	14.1738	358.913	15.0516	358.3
5.00472	14.1789	358.825	15.0614	360.837
5.00472	14.185	360.75	15.0718	358.65
5.00472	14.2037	360.75	15.0817	350.863
5.00472	14.2083	362.675	15.0916	358.038
5.00472	14.2133	364.512	15.1012	354.275
5.00472	14.2548	364.425	15.1118	354.45
5.00472	14.2594	366.788	15.1212	358.038
5.00472	14.2648	360.663	15.1315	356.462
5.00472	14.2694	360.663	15.1424	359.613
5.00472	14.2739	359.788	15.1517	357.337
5.00472	14.2798	359.788	15.1615	356.2
5.00472	14.2844	367.225	15.1726	356.637
5.00472	14.2918	367.225	15.1828	354.538
5.00472	14.3096	359.875	15.193	356.375
5.00472	14.3197	364.863	15.203	359.438
5.00472	14.3397	363.988	15.2121	355.5
5.00472	14.3574	361.1	15.2219	347.669
5.00472	14.3636	361.625	15.2651	347.669
5.00472	14.3694	361.012	15.2694	356.988
5.00472	14.375	363.288	15.2797	354.8
5.00472	14.38	363.288	15.2838	362.062
5.00472	14.3872	359.875	15.2889	362.062
5.00472	14.3934	360.312	15.2931	356.462
5.00472	14.3985	366.262	15.2984	356.462
5.00472	14.4073	363.725	15.3029	364.95
5.00472	14.414	362.325	15.3127	359.875
5.00472	14.4245	359.875	15.3228	367.05
5.00472	14.4343	361.012	15.3325	365.387
5.00472	14.4453	361.363	15.3425	363.462
5.00472	14.4558	363.812	15.3526	366.525
5.00472	14.4636	367.225	15.3635	359.875
5.00472	14.4738	360.837	15.3728	363.2
5.00472	14.4835	361.363	15.3825	364.25
5.00472	14.5332	363.113	15.3938	363.725
5.00472	14.5389	364.425	15.403	363.288
5.00472	14.5506	363.375	15.4128	366.7
5.00472	14.5724	363.812	15.4569	364.688
5.00472	14.577	366.962	15.4633	356.288
5.00472	14.5848	366.962	15.5048	357.6
5.00472	14.5909	365.038	15.5092	359.788
5.00472	14.5956	361.625	15.5137	362.15
5.00472	14.6017	361.625	15.5175	362.15
5.00472	14.6063	361.188	15.5215	362.15
5.00472	14.6111	361.188	15.5255	364.688
5.00472	14.6156	361.538	15.5294	364.688
5.00472	14.6204	361.538	15.5338	364.337
5.00472	14.6292	360.312	15.5386	364.337
5.00472	14.6357	363.375	15.5427	364.337
5.00472	14.645	359.438	15.5464	366.613
5.00472	14.655	360.137	15.5547	358.387
5.00472	14.6649	362.238	15.5638	360.312
5.00472	14.6747	352.175	15.5745	363.988
5.00472	14.6846	362.5	15.5837	361.188
5.00472	14.695	355.238	15.5935	357.25
5.00472	14.7052	355.938	15.6046	366.875
5.00472	14.7148	359.175	15.6147	369.238
5.00472	14.7256	352.35	15.6245	361.887
5.00472	14.7358	356.2	15.634	358.913
5.00472	14.7456	358.562	15.6443	364.425
5.00472	14.7549	364.425	15.654	362.325
5.00472	14.7676	360.4	15.6645	357.688
5.00472	14.7756	363.812	15.6741	361.45
5.00472	14.7851	362.062	15.6845	362.675
5.00472	14.7955	365.738	15.6995	367.925
5.00472	14.8054	363.113	15.7048	361.1
5.00472	14.8169	357.6	15.7147	359.875
5.00472	14.8254	363.725	15.7246	358.475
5.00472	14.8352	365.475	15.7346	364.337
5.00472	14.8454	361.887	15.7449	359.525
5.00472	14.856	361.188	15.7549	358.3
5.00472	14.8656	355.15	15.765	360.575
5.00472	14.8756	358.387	15.7746	353.05
5.00472	14.8864	363.2	15.7846	354.45
5.00472	14.8962	353.75	15.7961	357.425
5.00472	14.906	359.788	15.8048	355.587
5.00472	14.9157	354.275	15.8159	354.1
5.00472	14.9259	352.525	15.8251	354.363
5.00472	14.9512	359.438	15.8352	355.062
5.00472	14.9561	362.15	15.8495	359.613
5.00472	14.9613	362.15	15.8829	356.462
5.00472	14.9683	365.562	15.8868	364.688
5.00472	14.9767	354.8	15.8912	364.688
5.00472	14.9864	359.962	15.8954	365.475
5.00472	14.9964	359.613	15.8998	365.825
5.00472	15.0062	361.012	15.9053	365.387
5.00472	15.0164	359	15.9157	361.8
5.00472	15.0268	356.288	15.9257	358.3
5.00472	15.0368	356.812	15.9359	355.15
5.00472	15.0465	360.575	15.9456	366.438
5.00472	15.0567	361.363	15.9564	358.3
5.00472	15.068	362.5	15.9659	366.525
5.00472	15.0768	363.9	15.9758	363.988
5.00472	15.0866	364.163	15.9871	362.238
5.00472	15.0969	360.4	15.996	364.95
5.00472	15.1075	363.9	16.0056	360.137
5.00472	15.1173	362.325	16.0172	365.913
5.00472	15.1268	363.2	16.0261	364.775
5.00472	15.137	360.225	16.0359	357.6
5.00472	15.1469	365.475	16.0465	362.938
5.00472	15.158	363.988	16.0564	359.087
5.00472	15.1676	361.887	16.0667	364.6
5.00472	15.1776	362.15	16.0764	361.975
5.00472	15.1873	358.3	16.0864	360.75
5.00472	15.1989	356.55	16.0967	361.1
5.00472	15.2084	362.85	16.1064	361.712
5.00472	15.2175	361.275	16.1166	360.663
5.00472	15.2274	361.275	16.1262	362.938
5.00472	15.2376	363.988	16.1363	367.575
5.00472	15.2477	361.8	16.1475	363.637
5.00472	15.2589	365.125	16.1569	364.163
5.00472	15.2675	368.275	16.167	360.312
5.00472	15.2788	358.3	16.1768	360.575
5.00472	15.2877	358.125	16.1866	364.95
5.00472	15.2983	364.688	16.1967	362.587
5.00472	15.3079	363.113	16.2078	362.413
5.00472	15.3186	362.675	16.2172	365.913
5.00472	15.3278	358.825	16.2272	359.569
5.00472	15.3379	360.05	16.2368	351.519
5.00472	15.3482	360.05	16.2472	358.519
5.00472	15.358	363.812	16.2574	359.919
5.00472	15.3679	364.863	16.2674	358.956
5.00472	15.3782	362.85	16.2775	361.231
5.00472	15.3881	360.925	16.2872	364.863
5.00472	15.3988	362.938	16.2989	361.188
5.00472	15.4096	363.375	16.3071	368.8
5.00472	15.4181	364.95	16.3172	367.488
5.00472	15.4283	356.725	16.3275	364.25
5.00472	15.4391	360.312	16.3377	364.688
5.00472	15.4498	355.762	16.3479	363.55
5.00472	15.4585	355.062	16.3577	361.712
5.00472	15.4684	357.95	16.3685	366.525
5.00472	15.4787	363.462	16.3785	361.012
5.00472	15.4891	363.9	16.3881	361.625
5.00472	15.4985	365.738	16.3997	363.812
5.00472	15.509	367.05	16.4084	360.4
5.00472	15.5191	361.887	16.419	359.044
5.00472	15.529	356.725	16.4293	361.363
5.00472	15.5396	360.663	16.4386	359.7
5.00472	15.5491	363.025	16.4485	358.694
5.00472	15.5599	362.85	16.4593	361.363
5.00472	15.5693	360.663	16.4685	363.55
5.00472	15.5807	358.738	16.48	363.725
5.00472	15.5899	360.488	16.488	363.462
5.00472	15.5998	361.538	16.4986	360.312
5.00472	15.6097	363.988	16.5085	358.606
5.00472	15.6203	357.163	16.5188	363.025
5.00472	15.6298	360.663	16.5291	359.875
5.00472	15.6402	358.125	16.539	365.475
5.00472	15.65	354.1	16.5492	366.7
5.00472	15.6595	351.212	16.559	364.6
5.00472	15.6701	347.538	16.569	362.5
5.00472	15.6805	351.65	16.5798	361.188
5.00472	15.6903	353.488	16.5889	357.469
5.00472	15.7004	354.887	16.5993	358.431
5.00472	15.7099	357.25	16.6094	360.444
5.00472	15.72	355.15	16.6202	362.938
5.00472	15.7303	361.712	16.6293	362.762
5.00472	15.74	365.562	16.6394	365.825
5.00472	15.755	361.625	16.6492	359.394
5.00472	15.7651	364.863	16.6592	361.056
5.00472	15.7712	354.012	16.6697	361.275
5.00472	15.7802	358.038	16.6798	361.975
5.00472	15.7909	354.1	16.6892	364.688
5.00472	15.8011	359.7	16.6993	363.288
5.00472	15.8112	360.137	16.7096	358.256
5.00472	15.8209	362.062	16.7195	362.762
5.00472	15.8309	361.8	16.7298	355.719
5.00472	15.8414	359.613	16.7396	355.544
5.00472	15.8519	361.975	16.7499	364.25
5.00472	15.8612	360.312	16.7603	363.812
5.00472	15.8727	360.137	16.7706	360.575
5.00472	15.8806	360.837	16.78	357.556
5.00472	15.8908	360.312	16.79	357.819
5.00472	15.9013	362.325	16.8001	355.281
5.00472	15.9115	360.05	16.81	357.206
5.00472	15.9218	357.6	16.8198	364.775
5.00472	15.9315	357.688	16.8311	361.231
5.00472	15.9417	356.637	16.8413	357.994
5.00472	15.9517	356.637	16.851	362.019
5.00472	15.9614	358.475	16.8735	357.206
5.00472	15.972	363.9	16.878	362.5
5.00472	15.9818	356.375	16.8822	362.762
5.00472	15.9919	361.538	16.8907	360.094
5.00472	16.0012	363.288	16.9011	358.606
5.00472	16.0114	360.575	16.9108	363.55
5.00472	16.0218	358.65	16.9211	363.244
5.00472	16.0369	362.938	16.9311	354.319
5.00472	16.0427	363.288	16.9413	356.944
5.00472	16.0531	363.55	16.9511	359.569
5.00472	16.0626	362.238	16.9611	357.556
5.00472	16.072	361.363	16.9716	364.6
5.00472	16.0824	363.113	16.981	362.544
5.00472	16.0917	363.55	16.9911	359.481
5.00472	16.1032	359.962	17.0011	356.681
5.00472	16.112	359.7	17.0112	363.769
5.00472	16.1645	361.012	17.0214	362.981
5.00472	16.1692	360.663	17.0311	364.95
5.00472	16.1997	356.375	17.041	366.087
5.00472	16.2057	360.312	17.0515	356.069
5.00472	16.2131	360.312	17.0613	362.981
5.00472	16.2193	360.75	17.0717	360.794
5.00472	16.2243	358.65	17.0817	364.688
5.00472	16.2312	358.65	17.0913	362.938
5.00472	16.2358	363.55	17.1014	361.144
5.00472	16.2412	363.55	17.1126	361.844
5.00472	16.2459	359.175	17.1227	362.281
5.00472	16.2522	359.175	17.132	360.269
5.00472	16.2578	364.512	17.1419	361.581
5.00472	16.2658	360.4	17.1521	362.456
5.00472	16.2712	360.4	17.1624	358.431
5.00472	16.2755	364.95	17.172	353.969
5.00472	16.2825	358.387	17.1885	367.05
5.00472	16.2932	357.075	17.1931	364.031
5.00472	16.303	360.663	17.2021	362.544
5.00472	16.3128	361.45	17.2126	355.806
5.00472	16.3233	357.163	17.2222	363.594
5.00472	16.3331	358.387	17.233	364.25
5.00472	16.3434	363.288	17.2422	362.806
5.00472	16.3534	366.7	17.2521	361.931
5.00472	16.3634	365.3	17.2625	362.281
5.00472	16.374	361.625	17.2725	359.656
5.00472	16.3838	363.288	17.2822	360.094
5.00472	16.3943	358.387	17.2924	363.769
5.00472	16.4034	356.462	17.3024	360.706
5.00472	16.4133	354.625	17.3127	358.519
5.00472	16.4235	355.413	17.3224	359.744
5.00472	16.4335	357.25	17.3324	363.419
5.00472	16.444	359.35	17.3435	366.525
5.00472	16.4535	355.938	17.353	364.294
5.00472	16.4635	360.05	17.3637	366.087
5.00472	16.474	360.05	17.3725	360.531
5.00472	16.4837	357.6	17.3826	359.394
5.00472	16.4951	356.812	17.3935	363.244
5.00472	16.5038	352.613	17.4031	365.256
5.00472	16.514	362.85	17.4133	360.706
5.00472	16.5243	365.3	17.4232	363.156
5.00472	16.5341	367.488	17.4333	368.363
5.00472	16.5439	362.238	17.4433	363.069
5.00472	16.5544	361.8	17.4538	364.556
5.00472	16.5644	358.738	17.472	363.681
5.00472	16.5745	363.55	17.4759	360.444
5.00472	16.5844	360.925	17.4832	362.544
5.00472	16.5943	366.962	17.4933	360.006
5.00472	16.6045	367.663	17.5049	360.881
5.00472	16.6147	359.175	17.5137	363.156
5.00472	16.6243	357.688	17.5233	357.819
5.00472	16.6396	357.25	17.5335	362.369
5.00472	16.6462	357.337	17.5434	360.706
5.00472	16.6547	361.45	17.5543	363.419
5.00472	16.6648	361.1	17.564	361.844
5.00472	16.6755	365.65	17.5736	364.819
5.00472	16.6859	364.25	17.5837	362.806
5.00472	16.6961	361.887	17.5936	363.637
5.00472	16.7048	356.9	17.6037	359.919
5.00472	16.7148	356.55	17.6148	354.669
5.00472	16.7249	360.837	17.6295	359.394
5.00472	16.7351	361.975	17.6345	363.856
5.00472	16.7452	355.762	17.6449	362.281
5.00472	16.7552	361.887	17.6545	363.55
5.00472	16.7655	362.5	17.6648	361.581
5.00472	16.7754	359.262	17.6742	363.025
5.00472	16.7852	360.837	17.6844	368.975
5.00472	16.7954	360.837	17.6945	364.25
5.00472	16.8063	366.35	17.7044	368.975
5.00472	16.8152	365.387	17.7146	366.788
5.00472	16.8256	359.7	17.7255	354.231
5.00472	16.837	361.275	17.7344	366.175
5.00472	16.8458	361.45	17.7445	364.775
5.00472	16.8561	365.738	17.7546	364.775
5.00472	16.8662	360.137	17.7662	364.775
5.00472	16.8762	366.875	17.7753	372.038
5.00472	16.8861	362.5	17.7852	367.837
5.00472	16.8962	360.925	17.7948	360.531
5.00472	16.9162	356.2	17.805	364.119
5.00472	16.9219	363.988	17.8151	361.144
5.00472	16.9269	363.637	17.826	359.044
5.00472	16.9368	369.325	17.8354	359.744
5.00472	16.9468	365.038	17.8457	362.456
5.00472	16.9566	368.887	17.8555	358.956
5.00472	16.9666	359.613	17.8663	365.387
5.00472	16.9771	358.562	17.875	361.756
5.00472	16.9869	365.825	17.8853	358.431
5.00472	16.9964	367.137	17.8975	363.594
5.00472	17.0067	366.175	17.9063	364.775
5.00472	17.0177	361.625	17.9156	366.7
5.00472	17.0268	362.85	17.9255	364.863
5.00472	17.0367	363.025	17.9356	370.2
5.00472	17.0468	363.025	17.9468	364.337
5.00472	17.0567	363.375	17.956	359.219
5.00472	17.0666	355.675	17.966	362.194
5.00472	17.08	361.275	17.9756	360.706
5.00472	17.0873	359.35	17.9861	366.525
5.00472	17.0974	356.637	17.996	364.819
5.00472	17.1077	356.375	18.0064	364.206
5.00472	17.1178	364.337	18.0167	361.406
5.00472	17.1275	360.137	18.0261	356.244
5.00472	17.1378	361.1	18.0361	358.869
5.00472	17.1478	359.438	18.0462	356.244
5.00472	17.1573	356.462	18.0565	354.669
5.00472	17.1672	366.525	18.0662	360.181
5.00472	17.1776	359.875	18.0765	352.656
5.00472	17.1879	359.087	18.0863	355.019
5.00472	17.1978	362.15	18.0964	355.894
5.00472	17.2079	360.75	18.1065	353.269
5.00472	17.2182	360.837	18.1165	355.194
5.00472	17.2293	355.938	18.1266	354.844
5.00472	17.2375	364.25	18.1366	357.994
5.00472	17.2475	365.212	18.1482	358.694
5.00472	17.2582	362.762	18.1569	353.706
5.00472	17.2684	361.625	18.1667	355.281
5.00472	17.2784	368.188	18.1777	354.406
5.00472	17.2898	359.962	18.187	354.494
5.00472	17.3002	363.462	18.1982	354.319
5.00472	17.308	371.337	18.2076	353.269
5.00472	17.3183	363.9	18.2174	352.306
5.00472	17.3283	363.637	18.2273	363.069
5.00472	17.3386	364.163	18.2372	359.481
5.00472	17.3492	365.913	18.2475	360.094
5.00472	17.3585	359.087	18.2576	354.669
5.00472	17.3684	357.775	18.2674	352.481
5.00472	17.3791	357.775	18.2772	360.794
5.00472	17.3888	354.012	18.2873	353.444
5.00472	17.3989	349.55	18.2979	353.794
5.00472	17.4082	358.913	18.3078	352.131
5.00472	17.4184	357.512	18.318	356.156
5.00472	17.4298	359.175	18.3281	359.569
5.00472	17.439	359.438	18.3389	360.619
5.00472	17.4485	360.4	18.3484	358.519
5.00472	17.4587	356.637	18.3581	355.281
5.00472	17.4685	353.488	18.3684	351.519
5.00472	17.4789	363.2	18.378	359.744
5.00472	17.4896	362.587	18.3878	358.694
5.00472	17.4991	361.712	18.3982	356.069
5.00472	17.5104	362.587	18.4082	360.356
5.00472	17.5191	362.062	18.4183	358.956
5.00472	17.5294	368.45	18.4285	355.981
5.00472	17.5394	363.637	18.4391	353.269
5.00472	17.5505	361.012	18.4484	354.756
5.00472	17.5598	361.363	18.4593	354.844
5.00472	17.5699	357.512	18.4683	351.869
5.00472	17.5799	366.175	18.4786	362.806
5.00472	17.5903	363.637	18.4885	355.719
5.00472	17.5997	360.837	18.499	354.406
5.00472	17.6093	365.738	18.5085	355.631
5.00472	17.6197	368.363	18.519	355.456
5.00472	17.6296	356.113	18.5299	347.231
5.00472	17.6409	363.725	18.5387	349.244
5.00472	17.6499	362.762	18.5495	356.856
5.00472	17.6609	361.538	18.5594	351.606
5.00472	17.6699	365.038	18.569	346.794
5.00472	17.6798	364.775	18.5792	350.119
5.00472	17.6902	360.225	18.5892	357.556
5.00472	17.7002	362.5	18.5994	352.481
5.00472	17.7102	362.85	18.6103	356.069
5.00472	17.7203	362.062	18.6199	355.544
5.00472	17.7316	365.825	18.6297	350.906
5.00472	17.7405	365.3	18.6389	356.419
5.00472	17.7507	365.738	18.6491	358.256
5.00472	17.7609	363.462	18.6592	358.431
5.00472	17.7709	360.225	18.6698	359.656
5.00472	17.7806	361.275	18.6797	355.894
5.00472	17.7935	366.7	18.6906	356.069
5.00472	17.8011	362.938	18.7046	353.094
5.00472	17.8109	367.925	18.71	355.894
5.00472	17.8213	364.6	18.7205	360.006
5.00472	17.831	363.812	18.731	357.469
5.00472	17.8414	358.387	18.7398	358.606
5.00472	17.8514	358.387	18.7501	357.556
5.00472	17.8609	362.413	18.76	368.144
5.00472	17.8708	364.337	18.7711	363.244
5.00472	17.8812	363.025	18.7806	363.069
5.00472	17.8916	358.125	18.7903	365.694
5.00472	17.9016	360.225	18.8007	359.394
5.00472	17.9114	361.363	18.8109	362.631
5.00472	17.922	360.75	18.8203	363.681
5.00472	17.9316	359.788	18.8307	361.144
5.00472	17.9419	362.238	18.8405	362.456
5.00472	17.9553	365.387	18.8503	358.256
5.00472	17.9619	365.3	18.8604	362.981
5.00472	17.9718	363.025	18.8706	364.206
5.00472	17.9815	363.288	18.882	355.544
5.00472	17.9926	359.875	18.8905	361.669
5.00472	18.0012	361.625	18.9009	360.444
5.00472	18.0128	363.9	18.9107	364.469
5.00472	18.0216	361.188	18.9205	366.831
5.00472	18.0317	362.85	18.9312	359.831
5.00472	18.0416	357.688	18.9437	363.244
5.00472	18.0515	364.688	18.9514	361.231
5.00472	18.0637	363.725	18.9612	358.081
5.00472	18.0733	365.3	18.9709	352.219
5.00472	18.0833	361.538	18.9813	357.381
5.00472	18.0919	362.238	18.9909	358.256
5.00472	18.1019	370.288	19.001	355.544
5.00472	18.1136	359.438	19.0109	360.006
5.00472	18.1229	366.613	19.0215	362.631
5.00472	18.1321	361.188	19.0315	357.819
5.00472	18.1436	362.15	19.0426	359.306
5.00472	18.152	362.15	19.0515	361.581
5.00472	18.1623	361.975	19.061	364.294
5.00472	18.1726	363.812	19.0714	362.894
5.00472	18.183	365.212	19.0817	360.006
5.00472	18.1933	359.087	19.0915	364.031
5.00472	18.2032	361.1	19.1019	362.631
5.00472	18.2128	355.413	19.1117	363.331
5.00472	18.2227	362.675	19.1496	364.381
5.00472	18.235	357.95	19.154	367.619
5.00472	18.2428	360.312	19.1594	367.619
5.00472	18.2528	360.225	19.1673	355.019
5.00472	18.2627	361.8	19.1723	363.681
5.00472	18.2734	362.938	19.1805	363.681
5.00472	18.2831	358.387	19.1844	363.856
5.00472	18.2937	363.812	19.192	363.419
5.00472	18.3033	357.95	19.2024	359.744
5.00472	18.3139	357.163	19.212	360.531
5.00472	18.3233	357.075	19.2218	355.194
5.00472	18.3334	357.6	19.2327	349.769
5.00472	18.3436	358.3	19.2471	357.994
5.00472	18.3536	358.65	19.2526	358.519
5.00472	18.3636	361.712	19.2627	363.944
5.00472	18.3736	356.637	19.2726	361.844
5.00472	18.3836	358.475	19.2824	359.131
5.00472	18.3934	359.175	19.2937	362.806
5.00472	18.4038	359.962	19.3028	359.044
5.00472	18.4134	363.988	19.3129	356.331
5.00472	18.4242	356.375	19.323	360.444
5.00472	18.4339	357.775	19.3328	367.269
5.00472	18.4439	363.288	19.343	364.994
5.00472	18.4536	354.1	19.3529	359.831
5.00472	18.4636	357.337	19.3631	362.369
5.00472	18.4745	359.875	19.3731	360.356
5.00472	18.4855	364.25	19.3836	361.669
5.00472	18.4943	359.525	19.3929	363.594
5.00472	18.5055	362.15	19.4042	361.669
5.00472	18.5143	363.462	19.4137	358.256
5.00472	18.524	365.125	19.4234	362.631
5.00472	18.5343	363.637	19.447	360.181
5.00472	18.5444	357.775	19.4508	363.419
5.00472	18.5548	359.875	19.4548	365.169
5.00472	18.5643	360.137	19.4642	361.844
5.00472	18.5746	367.925	19.4733	363.681
5.00472	18.5847	359.35	19.4835	364.906
5.00472	18.5946	368.625	19.4946	364.906
5.00472	18.6044	364.863	19.5058	361.844
5.00472	18.6147	366.087	19.5142	365.694
5.00472	18.625	359.35	19.5237	365.344
5.00472	18.6347	354.8	19.534	367.75
5.00472	18.6449	360.225	19.5437	365.781
5.00472	18.6562	374.137	19.5537	366.35
5.00472	18.6652	367.488	19.5654	364.994
5.00472	18.6748	363.9	19.5739	364.556
5.00472	18.6855	362.675	19.5847	364.469
5.00472	18.6967	362.762	19.5941	357.206
5.00472	18.7056	366.262	19.6048	356.244
5.00472	18.7152	363.812	19.6151	364.206
5.00472	18.7437	361.8	19.6246	354.931
5.00472	18.7482	357.95	19.6354	365.606
5.00472	18.755	358.562	19.6444	366.875
5.00472	18.7601	363.812	19.6544	362.194
5.00472	18.7653	358.038	19.6658	357.119
5.00472	18.7756	361.1	19.6746	360.094
5.00472	18.7871	363.55	19.6848	353.706
5.00472	18.7954	362.587	19.6959	354.406
5.00472	18.8058	364.337	19.7049	354.231
5.00472	18.8167	359.613	19.715	356.244
5.00472	18.8255	361.625	19.7255	355.806
5.00472	18.8372	369.062	19.7355	354.756
5.00472	18.8457	360.312	19.7455	355.281
5.00472	18.8562	366.7	19.7554	353.619
5.00472	18.8664	368.975	19.7654	357.381
5.00472	18.8767	362.5	19.7754	354.231
5.00472	18.887	368.363	19.7858	360.094
5.00472	18.8968	366.875	19.7956	355.894
5.00472	18.9066	363.2	19.8054	358.256
5.00472	18.9167	364.95	19.8153	358.606
5.00472	18.9268	365.913	19.8252	361.144
5.00472	18.9371	360.575	19.8352	357.206
5.00472	18.9467	363.725	19.845	358.869
5.00472	18.9571	367.312	19.8578	364.994
5.00472	18.9661	363.812	19.8661	363.244
5.00472	18.9765	363.025	19.876	358.344
5.00472	18.9863	365.475	19.886	362.019
5.00472	18.9977	366.438	19.896	361.319
5.00472	19.0069	364.337	19.9065	359.919
5.00472	19.0169	360.837	19.916	365.475
5.00472	19.0266	363.637	19.9262	361.931
5.00472	19.037	362.413	19.9368	357.994
5.00472	19.047	360.925	19.9465	360.794
5.00472	19.0574	363.988	19.9563	365.475
5.00472	19.0668	361.45	19.9663	361.056
5.00472	19.0775	364.6	19.9759	358.869
5.00472	19.0872	362.762	19.986	363.244
5.00472	19.0977	366.175	19.9963	364.644
5.00472	19.1075	364.075	20.0074	357.644
5.00472	19.1185	362.15	20.0175	359.744
5.00472	19.1275	359.438	20.0268	357.994
5.00472	19.1373	369.238	20.0363	364.337
5.00472	19.1473	357.95	20.0462	359.569
5.00472	19.1582	364.075	20.0561	362.194
5.00472	19.1716	364.863	20.0665	361.144
5.00472	19.2009	365.475	20.0767	365.125
5.00472	19.2355	359.438	20.0864	359.744
5.00472	19.2412	359.788	20.0975	362.15
5.00472	19.247	359.788	20.1066	359.481
5.00472	19.2531	365.038	20.1166	367.312
5.00472	19.2581	364.075	20.1276	361.188
5.00472	19.2626	364.075	20.1367	355.106
5.00472	19.2676	364.425	20.1473	357.994
5.00472	19.273	364.425	20.1572	354.931
5.00472	19.278	363.113	20.1673	361.275
5.00472	19.2825	362.5	20.1772	360.663
5.00472	19.2989	361.625	20.1871	365.3
5.00472	19.3036	368.1	20.1978	363.025
5.00472	19.3082	366.525	20.2071	363.2
5.00472	19.3184	361.45	20.2171	362.15
5.00472	19.3293	366.262	20.2297	366.35
5.00472	19.3388	364.688	20.2374	361.144
5.00472	19.3487	363.025	20.2481	359.044
5.00472	19.3597	357.775	20.2586	360.925
5.00472	19.3694	362.5	20.2674	365.038
5.00472	19.3787	363.812	20.2774	361.625
5.00472	19.3905	358.562	20.2885	362.15
5.00472	19.3984	363.637	20.2979	363.113
5.00472	19.4086	364.25	20.3079	363.812
5.00472	19.4201	361.975	20.3177	362.587
5.00472	19.4295	362.325	20.328	360.75
5.00472	19.4392	364.337	20.3377	362.85
5.00472	19.4487	361.1	20.3482	360.706
5.00472	19.4597	362.938	20.3583	359.481
5.00472	19.4701	361.1	20.3681	361.538
5.00472	19.4804	360.925	20.3781	360.225
5.00472	19.4915	359.788	20.3884	362.15
5.00472	19.5024	359.438	20.3985	364.512
5.00472	19.5105	356.375	20.4087	360.4
5.00472	19.5251	356.988	20.4186	355.806
5.00472	19.5315	357.512	20.4305	359.219
5.00472	19.5415	360.225	20.4395	355.806
5.00472	19.5524	359.438	20.4496	358.256
5.00472	19.5603	361.012	20.4586	364.688
5.00472	19.5698	362.762	20.4684	358.519
5.00472	19.5796	358.3	20.4784	362.5
5.00472	19.6053	358.825	20.4897	368.188
5.00472	19.6189	362.413	20.4991	361.45
5.00472	19.6238	352.175	20.509	357.556
5.00472	19.6348	352.175	20.5192	359.481
5.00472	19.6401	360.75	20.5297	363.55
5.00472	19.645	360.75	20.5391	365.212
5.00472	19.6501	362.587	20.549	362.15
5.00472	19.6598	362.413	20.5594	361.275
5.00472	19.6697	363.9	20.5695	356.856
5.00472	19.6803	361.188	20.5789	359.656
5.00472	19.6904	359.788	20.5894	364.337
5.00472	19.7004	359.613	20.5991	364.337
5.00472	19.7104	358.212	20.6103	365.562
5.00472	19.7201	359.262	20.6193	363.988
5.00472	19.7304	368.625	20.6294	361.012
5.00472	19.7403	366.525	20.6392	363.2
5.00472	19.7502	357.163	20.6495	365.913
5.00472	19.7605	357.688	20.6595	367.4
5.00472	19.7782	359.175	20.6696	357.031
5.00472	19.7844	356.375	20.68	361.712
5.00472	19.7912	361.8	20.6898	360.094
5.00472	19.8008	360.05	20.7003	363.55
5.00472	19.8105	355.938	20.7101	361.625
5.00472	19.8205	362.675	20.7201	361.8
5.00472	19.8306	363.9	20.7302	364.337
5.00472	19.8408	358.038	20.7408	362.15
5.00472	19.8508	359.525	20.7501	359.306
5.00472	19.8611	357.863	20.7604	361.231
5.00472	19.8728	352.962	20.7699	364.425
5.00472	19.8812	350.863	20.7805	363.025
5.00472	19.8914	358.212	20.7917	363.025
5.00472	19.9013	361.363	20.8003	358.781
5.00472	19.9116	358.475	20.8103	364.163
5.00472	19.9211	353.312	20.8204	365.562
5.00472	19.9386	357.337	20.8313	369.15
5.00472	19.9441	355.675	20.8439	358.169
5.00472	19.9511	359.788	20.8507	363.2
5.00472	19.9618	359.7	20.861	364.512
5.00472	19.9713	362.587	20.8711	366.788
5.00472	19.9831	363.462	20.8821	363.113
5.00472	19.9919	357.95	20.8911	368.8
5.00472	20.0015	361.012	20.9006	368.625
5.00472	20.0116	357.688	20.9107	364.075
5.00472	20.0216	351.825	20.9214	358.256
5.00472	20.0319	352.613	20.9321	357.906
5.00472	20.0417	354.538	20.9422	360.356
5.00472	20.0524	351.562	20.9521	364.337
5.00472	20.0625	351.738	20.961	359.481
5.00472	20.0727	359.613	20.9712	362.281
5.00472	20.0821	362.413	20.981	368.363
[truncated: 17,901 more rows]

## Sheet: Fig.S7
	AsCas12a WT		AsCas12a-4m
	Replicate1	Replicate2	Replicate1	Replicate2
CLIC4 on target	27.2238	29.3214	26.8321	27.9812
CLIoff1	0.2426	0.214	0.054	0.0564
CLIoff2	4.0769	4.4497	3.0882	2.6467
CLIoff3	0.1344	0.149	0.0282	0.032
CLIoff4	0.01212	0.011232	0.01212	0.011232
	AsCas12a WT		AsCas12a-4m
	Replicate1	Replicate2	Replicate1	Replicate2
DNMT1 ontarget	36.207	35.121	35.2195	34.3214
DNMT1off1	6.4156	6.4214	2.42279	2.63377
DNMT1off2	0.3539	0.3326	0.0321	0.0324
DNMT1off3	0.1355	0.1324	0.0182	0.0205
DNMT1off4	0.1007	0.0932	0.1012	0.0892
	AsCas12a WT		AsCas12a-4m
	Replicate1	Replicate2	Replicate1	Replicate2
ILIC4 ontarget	31.9723	29.6916	29.7309	30.8211
ILoff1	0.2975	0.2823	0.1415	0.128
ILoff2	0.097	0.1015	0.0696	0.0683

## Sheet: Fig.S11
	AsRVR		AsRVR-4m		enAsHF1		enAsHF1-4m
	Replicate1	Replicate2	Replicate1	Replicate2	Replicate1	Replicate2	Replicate1	Replicate2
PO1off1	4.8664	5.2089	2.2605	2.5819	1.8616	1.7094	2.0517	1.7956
PO1off5	5.7284	6.7937	1.5712	1.8983	7.6527	7.2744	1.4734	1.2164
PO1off2	0.3416	0.3598	0.294	0.319	0.3627	0.3741	0.164	0.1535
PO1off3	1.3708	1.4212	0.1826	0.2112	3.118	3.1215	0.2026	0.1761
PO1off9	0.8107	1.0215	0.5806	0.5944	1.1141	1.1474	1.1593	1.0399
PO1off4	17.4381	17.896	15.1078	15.6579	16.5034	16.787	18.1111	17.2871
PO1off6	19.4495	17.9039	20.8719	21.0762	21.3137	21.8203	21.2934	17.5274
	AsRVR		AsRVR-4m		enAsHF1		enAsHF1-4m
	Replicate1	Replicate2	Replicate1	Replicate2	Replicate1	Replicate2	Replicate1	Replicate2
PO2off7	1.2903	1.3758	0.0202	0.0236	0.9838	0.9941	0.0421	0.04
PO2off8	0.3921	0.3884	0.0795	0.0889	0.1985	0.1963	0.0719	0.0704
PO2off1	22.6248	23.0018	10.3474	10.4736	28.9085	29.0728	7.3958	7.325
PO2off2	17.3514	18.0968	6.6397	6.7463	19.6029	19.6351	4.0434	3.9356
PO2off3	12.8974	13.191	4.4113	4.4794	18.9931	19.2113	3.1056	3.0129
PO2off4	19.1779	19.7171	7.8229	7.8882	25.3225	25.3759	4.4497	4.3603
PO2off5	7.2756	7.6513	0.1054	0.1016	4.0204	4.0369	0.0938	0.0919
PO2off6	18.3751	18.7504	4.0369	4.0905	19.4828	19.627	2.3519	2.2945
PO2off9	3.1535	3.2318	1.2563	1.2376	10.747	10.7931	0.6241	0.6298
PO2off10	10.4402	10.7157	5.4429	5.4886	17.5623	17.5803	4.123	4.0408
	AsRVR		AsRVR-4m		enAsHF1		enAsHF1-4m
	Replicate1	Replicate2	Replicate1	Replicate2	Replicate1	Replicate2	Replicate1	Replicate2
Site1off1	6.937	7.2805	0.7882	0.8337	5.0176	5.0989	0.6528	0.6234
Site1off2	2.2269	2.251	0.0672	0.0696	13.2609	13.1999	0.3489	0.3432
Site1off3	14.4033	14.9231	6.1393	6.2088	27.6845	28.0342	12.6265	12.2403
Site1off4	1.5546	1.5911	0.0273	0.031	3.466	3.5119	0.0643	0.0636
Site1off6	1.4591	1.7185	1.324	1.4961	4.2498	4.4515	3.9419	3.4984
Site1off7	3.5645	3.8211	2.4802	2.5363	4.1808	4.2252	3.2208	3.0298

[truncated: 1 more sheets: Fig.S14]
